# Supplementary material for: Immune Landscape of Invasive Ductal Carcinoma Tumor Microenvironment Identifies a Prognostic and Immunotherapeutically Relevant Gene Signature
Source: Front Oncol. 2019 Sep 18;9:903. doi: 10.3389/fonc.2019.00903 (PMC6759595; doi:10.3389/fonc.2019.00903)
Supplement: Supplementary file 11 [file Table_1.XLSX]

## Sheet: Supplementary file 1
	barcode	sample	stage_event_pathologic_stage	number_of_lymphnodes_positive_by_ihc	radiation_therapy	breast_carcinoma_estrogen_receptor_status	breast_carcinoma_progesterone_receptor_status	lab_proc_her2_neu_immunohistochemistry_receptor_status	vital_status	TP53mut	MYCmut	GATA3mut	MAP2K4mut	CDH1mut	Immune_infiltration	BATF	BCL11B	CCL1	CD1A	CD3D	CD3E	CD6	CD8A	CTSW	FLT3LG	GZMA	IGHA1	IGKC	IL26	KLRB1	PPP1R2	QRSL1	SPIB	TIMM8A	TRAF3IP3
1	TCGA-3C-AALI-01A	TCGA-3C-AALI	Stage II	NA	YES	Positive	Positive	Positive	Alive	mutant	wildtype	wildtype	wildtype	wildtype	Intermediate infiltration	3.9229	0.926339	0.483628	0.087451	3.70807	3.45138	2.85756	3.47708	2.2522	1.46366	3.44681	9.00898	10.0512	0	1.24789	4.48856	1.92628	0.615766	1.06769	1.33017
2	TCGA-3C-AALJ-01A	TCGA-3C-AALJ	Stage II	NA	NO	Positive	Positive	Indeterminate	Alive	wildtype	wildtype	mutant	wildtype	wildtype	Intermediate infiltration	4.60138	0.956256	0.102172	0.0870337	3.88257	3.55702	2.21599	3.00536	2.43234	0.528774	3.7744	6.62233	8.53649	0	1.8401	3.26599	2.30563	0.592088	1.50302	1.20199
3	TCGA-3C-AALK-01A	TCGA-3C-AALK	Stage I	1		Positive	Positive	Positive	Alive	wildtype	wildtype	wildtype	mutant	wildtype	Intermediate infiltration	3.59235	0.570727	0.0446167	0.380312	2.71022	2.52271	1.17087	1.64786	1.72421	0.775805	2.33199	7.84465	9.27955	0	1.22373	3.42048	2.20297	0.319127	1.69376	0.862467
4	TCGA-A1-A0SD-01A	TCGA-A1-A0SD	Stage II	0		Positive	Positive	Negative	Alive	wildtype	wildtype	mutant	wildtype	wildtype	Intermediate infiltration	3.84815	0.484971	0.183883	0.215687	1.9416	2.18175	0.935894	1.24671	1.45004	0.886195	2.24632	9.02975	8.24503	0	1.32865	4.03268	2.90564	0.284584	1.51349	0.85925
5	TCGA-A1-A0SF-01A	TCGA-A1-A0SF	Stage II	NA		Positive	Positive	Negative	Alive	wildtype	wildtype	wildtype	wildtype	wildtype	Intermediate infiltration	3.23964	1.11632	0	0.35156	3.83028	3.98473	1.73398	3.43612	3.01178	1.03643	3.99921	11.4167	9.57434	0	2.77106	3.6733	2.44071	0.223685	1.97388	0.914752
6	TCGA-A1-A0SH-01A	TCGA-A1-A0SH	Stage II	NA		Negative	Positive	Equivocal	Alive	wildtype	wildtype	wildtype	wildtype	wildtype	Intermediate infiltration	3.91196	0.489304	0	0.075603	1.22358	1.05348	0.914444	0.783647	0.908744	0.650382	1.54775	8.65301	6.90954	0	0.790863	5.17885	1.90606	0.0328749	1.23337	0.459096
7	TCGA-A1-A0SI-01A	TCGA-A1-A0SI	Stage II	NA		Positive	Positive	Negative	Alive	mutant	wildtype	wildtype	wildtype	wildtype	Intermediate infiltration	3.67069	0.73433	0.123828	0.470953	3.19643	3.13641	1.62053	3.18402	2.05784	0.86045	3.52783	10.2234	9.23667	0	1.05722	4.44996	2.47719	0.268424	1.83309	0.903925
8	TCGA-A1-A0SJ-01A	TCGA-A1-A0SJ	Stage III	NA		Positive	Positive	Equivocal	Alive	wildtype	wildtype	wildtype	wildtype	wildtype	Intermediate infiltration	4.97766	0.463755	0.0404307	0.122076	2.04092	2.17633	0.717088	1.80933	0.684226	0.879299	2.08945	10.029	9.39044	0.0224051	1.85376	4.66605	2.70075	0.277663	1.29064	0.493795
9	TCGA-A1-A0SM-01A	TCGA-A1-A0SM	Stage II	NA		Positive	Negative	Positive	Alive	wildtype	wildtype	wildtype	wildtype	wildtype	Intermediate infiltration	4.16617	0.21682	0	0.0459001	0.962117	0.817534	0.702891	0.98876	0.712421	0.490298	0.921694	4.90415	3.41325	0.018073	0.428972	3.79246	2.12101	0.184111	1.3426	0.611712
10	TCGA-A1-A0SN-01A	TCGA-A1-A0SN	Stage II	NA		Positive	Positive	Positive	Alive	wildtype	wildtype	wildtype	wildtype	wildtype	Intermediate infiltration	2.95311	0.970273	0.035356	0.0690852	3.45212	3.47133	2.33917	3.08768	1.78034	0.639098	3.31999	7.3419	5.21516	0	1.72356	3.86435	1.7904	0.1636	1.45283	1.22174
11	TCGA-A1-A0SO-01A	TCGA-A1-A0SO	Stage II	NA		Negative	Negative	Equivocal	Alive	mutant	wildtype	wildtype	wildtype	wildtype	Intermediate infiltration	0.844783	1.06889	0.0341567	0.0574166	1.33726	1.22437	0.720282	1.34798	0.82157	0.219658	1.27021	6.95263	8.6518	0	0.575071	3.9982	3.72289	0.229316	2.21628	0.264608
12	TCGA-A1-A0SP-01A	TCGA-A1-A0SP	Stage II	NA		Negative	Negative	Negative	Alive	mutant	wildtype	wildtype	wildtype	wildtype	High infiltration	2.63962	1.06837	0.59243	2.34015	2.69664	2.51928	1.25211	1.43561	2.08902	0.47227	2.04905	8.09805	9.83426	0.128573	1.74538	3.80997	3.5658	5.8935	2.21805	1.04128
13	TCGA-A1-A0SQ-01A	TCGA-A1-A0SQ	Stage II	NA		Positive	Positive	Negative	Alive	wildtype	wildtype	mutant	wildtype	wildtype	Intermediate infiltration	3.86388	0.207935	0	0.0244451	1.33509	1.39557	0.635122	0.931128	0.672497	0.59426	1.60562	9.05531	6.79189	0.0238361	0.790524	3.22711	2.50921	0.121478	1.40146	0.419405
14	TCGA-A2-A04N-01A	TCGA-A2-A04N	Stage I	0		Positive	Positive		Alive	wildtype	wildtype	wildtype	wildtype	wildtype	Low infiltration	3.92779	0.338954	0	0.107026	1.60704	1.65837	0.82421	1.35861	1.27432	0.71056	1.69899	8.37791	7.71678	0	0.728063	3.93435	2.44792	0.461552	1.54778	0.728734
15	TCGA-A2-A04P-01A	TCGA-A2-A04P	Stage III	0		Negative	Negative		Dead	mutant	wildtype	wildtype	wildtype	wildtype	Intermediate infiltration	3.69799	1.01868	0.129187	0.179247	3.3691	3.06873	1.36	1.71545	1.36179	0.578836	2.72776	8.92096	10.3491	0	1.41813	3.47497	2.13087	1.6134	2.12699	0.875651
16	TCGA-A2-A04Q-01A	TCGA-A2-A04Q	Stage I	0		Negative	Negative	Equivocal	Alive	wildtype	wildtype	wildtype	wildtype	wildtype	High infiltration	4.43262	1.96803	0.232643	4.12377	5.47535	5.43694	3.20585	4.64453	3.783	1.21944	5.49288	10.9548	12.9503	0.0678892	3.72222	3.38837	2.71226	3.82904	1.79736	2.20445
17	TCGA-A2-A04R-01A	TCGA-A2-A04R	Stage I	0		Positive	Positive	Equivocal	Alive	wildtype	wildtype	wildtype	wildtype	wildtype	Low infiltration	4.66801	0.0626369	0.0398914	0.0226695	0.602282	0.564185	0.226424	0.894258	0.420011	0.481887	0.73843	8.04583	5.95988	0	0.401573	3.69176	1.96261	0.049482	1.8735	0.337334
18	TCGA-A2-A04T-01A	TCGA-A2-A04T	Stage II	0		Negative	Negative	Equivocal	Alive	mutant	wildtype	wildtype	wildtype	wildtype	High infiltration	3.00897	1.15969	0.036617	0.937203	3.61514	3.62572	1.85826	2.69821	2.96817	0.413074	3.61089	8.46104	8.68193	0.136313	1.18374	3.90438	2.55469	1.68304	2.50073	1.74603
19	TCGA-A2-A04U-01A	TCGA-A2-A04U	Stage II	1		Negative	Negative	Negative	Alive	mutant	wildtype	wildtype	wildtype	wildtype	Low infiltration	2.07383	0.173208	0.0556987	0.047333	1.03809	0.810492	1.31396	1.25015	0.586469	0.536381	1.26756	9.15356	8.69009	0	0.688431	4.08761	1.70135	0.231658	3.24527	1.69065
20	TCGA-A2-A04V-01A	TCGA-A2-A04V	Stage II	0		Positive	Positive	Equivocal	Dead	wildtype	wildtype	wildtype	wildtype	wildtype	Intermediate infiltration	4.08048	0.192133	0.039554	1.40527	1.47056	1.44584	0.584866	0.943915	0.996785	0.774986	1.8011	3.91529	3.54106	0.0435047	1.07198	3.46904	2.67843	0.147471	1.4039	0.453594
21	TCGA-A2-A04X-01A	TCGA-A2-A04X	Stage II	0		Positive	Positive	Positive	Alive	wildtype	wildtype	wildtype	wildtype	wildtype	High infiltration	4.79622	1.10629	0.107892	0.196879	3.96783	4.35065	1.94667	2.86451	3.5999	0.742461	3.85522	10.1552	11.4458	0.0604116	1.92766	4.05869	1.95305	0.840806	1.61236	1.38594
22	TCGA-A2-A04Y-01A	TCGA-A2-A04Y	Stage II	0		Positive	Positive	Negative	Alive	wildtype	wildtype	wildtype	wildtype	wildtype	Intermediate infiltration	4.05442	0.763283	0	0.13069	2.96449	3.14754	1.45678	2.78076	2.386	0.441355	3.17482	9.38318	8.7482	0.0491614	1.31267	4.08025	2.02441	0.184429	1.48059	1.11555
23	TCGA-A2-A0CL-01A	TCGA-A2-A0CL	Stage III	0		Positive	Positive	Negative	Alive	mutant	wildtype	wildtype	wildtype	wildtype	High infiltration	4.01383	2.63846	0.171692	0.342226	5.22191	5.45484	3.7469	4.94031	2.03598	1.19001	4.43349	9.23411	10.8334	0.143256	2.92858	4.25758	2.50814	2.93294	2.35795	2.61384
24	TCGA-A2-A0CM-01A	TCGA-A2-A0CM	Stage II	0		Negative	Negative	Negative	Dead	mutant	wildtype	wildtype	wildtype	wildtype	High infiltration	3.91123	1.52511	0.250532	0.425255	4.00087	4.0824	2.08572	3.62145	2.35463	0.826347	4.16013	8.68267	9.72878	0.0298239	1.01682	3.7709	3.49068	0.816011	3.16214	1.7214
25	TCGA-A2-A0CP-01A	TCGA-A2-A0CP	Stage I	0		Positive	Positive		Alive	wildtype	wildtype	wildtype	wildtype	wildtype	Low infiltration	4.25155	0.440027	0	0.0373205	2.21296	1.97307	0.777778	1.46908	1.79759	0.879356	1.92431	10.3907	8.88416	0	1.09627	3.41415	2.28781	0.157659	1.65147	0.705568
26	TCGA-A2-A0CQ-01A	TCGA-A2-A0CQ	Stage I	0		Positive	Positive	Equivocal	Alive	wildtype	wildtype	wildtype	wildtype	wildtype	Low infiltration	4.90137	0.192306	0.0369141	0.0821041	1.87795	1.81089	0.883354	1.20716	1.07503	0.757069	2.02574	4.9889	3.6759	0.0204453	0.709958	3.81895	1.36651	0.0901911	1.10021	0.645446
27	TCGA-A2-A0CS-01A	TCGA-A2-A0CS	Stage IV	0		Positive	Positive	Equivocal	Alive	wildtype	wildtype	wildtype	wildtype	wildtype	Intermediate infiltration	4.70201	0.218453	0	5.35135	1.44779	2.95008	0.545786	0.602447	1.05017	0.893225	0.780916	1.39836	0.954524	0	0.271348	4.53764	2.17404	0.144033	1.38961	0.367344
28	TCGA-A2-A0CT-01A	TCGA-A2-A0CT	Stage II	0		Positive	Negative	Equivocal	Alive	wildtype	wildtype	wildtype	wildtype	wildtype	Low infiltration	4.2643	0.227965	0	0.186721	0.918924	0.648331	0.365337	0.751123	0.763817	0.52946	1.28371	6.1517	5.54218	0	0.801481	4.51507	2.54519	0.020764	2.60108	0.31061
29	TCGA-A2-A0CU-01A	TCGA-A2-A0CU	Stage II	1		Positive	Positive	Equivocal	Dead	wildtype	wildtype	wildtype	wildtype	wildtype	Intermediate infiltration	3.7398	0.218095	0	0.011268	1.53252	1.60949	0.615771	1.20035	0.457189	0.346429	1.58678	5.09632	4.27084	0	0.759025	4.05571	1.63258	0.229901	1.56702	0.410009
30	TCGA-A2-A0CV-01A	TCGA-A2-A0CV	Stage II	0		Positive	Positive	Negative	Alive	wildtype	wildtype	mutant	wildtype	wildtype	Intermediate infiltration	4.42714	0.543977	0	0.14124	3.03962	2.94022	1.42845	3.02521	1.87995	0.828972	3.50704	10.3146	8.5145	0	2.31958	3.9005	2.23989	0.46224	1.7993	0.833777
31	TCGA-A2-A0CW-01A	TCGA-A2-A0CW	Stage II	0		Positive	Positive	Equivocal	Alive	mutant	wildtype	wildtype	wildtype	wildtype	Intermediate infiltration	3.24092	0.366411	0.0343974	0.067233	2.31684	2.40171	1.07891	1.82024	1.83163	0.67561	2.30176	7.61241	5.71672	0	0.661775	3.55435	2.47457	0.447525	1.39507	0.81355
32	TCGA-A2-A0CX-01A	TCGA-A2-A0CX	Stage II	0		Positive	Negative	Positive	Alive	mutant	wildtype	wildtype	wildtype	wildtype	Intermediate infiltration	3.84693	0.47145	0.041206	0.0691527	2.47998	2.52267	0.967751	1.47234	1.71589	0.393302	2.51596	6.73646	8.02585	0	0.961732	4.90098	2.19125	0.111209	2.62615	0.747994
33	TCGA-A2-A0CY-01A	TCGA-A2-A0CY	Stage II	0		Positive	Positive	Negative	Alive	NA	NA	NA	NA	NA	Low infiltration	2.71583	0.400663	0	0.0416077	0.632396	0.323756	0.653528	0.772995	0.293907	0.202694	0.323701	5.86777	4.40307	0	0.154383	2.63146	1.78422	0.0137132	2.48028	0.102804
34	TCGA-A2-A0CZ-01A	TCGA-A2-A0CZ	Stage II	0		Positive	Positive	Negative	Alive	NA	NA	NA	NA	NA	Intermediate infiltration	2.46579	0.857469	0.0891466	0.553932	3.09677	3.38592	1.37806	2.37569	2.81489	0.801153	2.95089	12.0724	9.81244	0	1.91163	3.67894	1.79655	0.440404	1.29259	0.917308
35	TCGA-A2-A0D0-01A	TCGA-A2-A0D0	Stage II	0		Negative	Negative	Negative	Alive	mutant	wildtype	wildtype	wildtype	wildtype	Intermediate infiltration	2.44793	0.635697	0	3.23443	3.14006	2.96339	1.12195	2.50926	1.93464	0.436834	3.94049	3.67786	5.03879	0	0.921158	3.96437	1.88466	0.249644	1.80253	0.699376
36	TCGA-A2-A0D1-01A	TCGA-A2-A0D1	Stage II	0		Negative	Negative	Positive	Alive	mutant	wildtype	wildtype	wildtype	wildtype	Low infiltration	1.91997	2.86871	0	0.115154	1.38067	1.36656	0.517999	1.181	0.68516	0.148985	1.43828	6.43658	6.62064	0	0.247434	2.32998	2.09007	0.100739	1.7993	0.309992
37	TCGA-A2-A0D2-01A	TCGA-A2-A0D2	Stage II	4		Negative	Negative	Negative	Alive	mutant	wildtype	wildtype	wildtype	wildtype	High infiltration	2.60005	1.0983	0.0419607	2.51968	3.38676	3.40706	1.4001	2.44549	2.17198	0.490737	3.40271	8.52597	9.49536	0.0686799	1.30569	4.0602	2.89901	0.911894	2.48338	1.06737
38	TCGA-A2-A0D3-01A	TCGA-A2-A0D3	Stage I	0		Positive	Positive	Negative	Alive	wildtype	wildtype	mutant	wildtype	wildtype	Intermediate infiltration	4.47708	0.697584	0	0.0853168	2.68078	2.70913	1.17917	2.5384	1.5921	0.460225	3.22306	6.68907	7.10539	0	1.09448	4.17476	2.75462	0.44536	1.93246	0.783104
39	TCGA-A2-A0D4-01A	TCGA-A2-A0D4	Stage II	0		Positive	Positive	Negative	Alive	wildtype	wildtype	wildtype	wildtype	wildtype	Low infiltration	4.27252	0.0800903	0.0292352	0.041116	0.618094	0.75729	0.209916	0.526269	0.389783	0.454663	0.992455	6.3752	5.31521	0	0.610954	2.9842	2.40125	0.0122004	1.86264	0.135554
40	TCGA-A2-A0EM-01A	TCGA-A2-A0EM	Stage I	0		Positive	Positive		Alive	wildtype	wildtype	wildtype	wildtype	wildtype	Low infiltration	3.81407	0.173786	0	1.51754	1.18957	1.15808	0.479029	0.963494	0.886119	0.234698	1.78901	5.31063	5.31073	0	0.417539	4.37327	2.42914	0.0876484	1.73965	0.330369
41	TCGA-A2-A0EO-01A	TCGA-A2-A0EO	Stage I	0		Positive	Positive	Negative	Alive	wildtype	wildtype	wildtype	wildtype	wildtype	Intermediate infiltration	4.60092	0.788008	0	0.959537	2.90575	2.71585	1.10795	2.11964	1.27073	0.395342	2.71626	10.8677	9.02151	0	1.82915	3.4932	1.78346	0.398333	1.47352	0.774491
42	TCGA-A2-A0EQ-01A	TCGA-A2-A0EQ	Stage II	0		Negative	Negative	Positive	Alive	mutant	wildtype	wildtype	wildtype	wildtype	High infiltration	4.43448	2.1214	0.392773	0.741309	5.03583	5.08044	2.85354	3.54715	3.60458	1.02498	5.02861	8.36323	12.4896	0.119238	2.77267	3.52832	2.88491	2.45722	2.17956	1.86821
43	TCGA-A2-A0ER-01A	TCGA-A2-A0ER	Stage I	0		Positive	Positive	Equivocal	Alive	wildtype	wildtype	wildtype	wildtype	wildtype	Intermediate infiltration	3.54453	0.308808	0.0313854	0.136701	1.58695	1.57198	0.553507	1.053	0.782022	0.286397	1.56146	6.92819	6.12394	0	1.15824	4.33171	2.35645	0.173428	1.35615	0.450207
44	TCGA-A2-A0ET-01A	TCGA-A2-A0ET	Stage III	0		Positive	Positive	Equivocal	Alive	wildtype	wildtype	wildtype	wildtype	wildtype	Low infiltration	3.68744	0.479408	0	2.14193	2.57392	2.69112	0.970676	2.17979	1.37308	0.321844	2.30654	5.20096	5.04339	0.018597	0.792456	4.40761	2.41278	0.10861	2.19061	0.912117
45	TCGA-A2-A0EU-01A	TCGA-A2-A0EU	Stage I	0		Positive	Positive	Negative	Alive	wildtype	wildtype	wildtype	wildtype	wildtype	Intermediate infiltration	4.23467	0.515119	0	0.11464	1.46587	1.50008	0.601456	1.39642	0.923249	0.566094	1.95866	5.90386	5.55823	0.0256202	0.65258	4.09569	2.62883	0.188369	2.35128	0.371017
46	TCGA-A2-A0EV-01A	TCGA-A2-A0EV	Stage I	0		Positive	Positive	Negative	Alive	wildtype	wildtype	wildtype	wildtype	wildtype	High infiltration	3.37448	0.739481	0.0782014	0.368543	2.94314	3.07788	1.66805	2.23612	1.54511	0.726512	3.11637	8.82024	9.2651	0.021959	1.28374	4.9923	2.58883	0.182433	1.58825	0.834218
47	TCGA-A2-A0EY-01A	TCGA-A2-A0EY	Stage II	0		Positive	Negative	Positive	Alive	mutant	wildtype	wildtype	wildtype	wildtype	Intermediate infiltration	3.47372	0.833176	0.118013	0.918983	2.94811	2.96048	1.80791	1.9779	1.91799	0.425238	2.80776	10.6407	8.19643	0.0223991	1.9036	4.30018	2.42102	0.610229	1.46439	1.13052
48	TCGA-A2-A0ST-01A	TCGA-A2-A0ST	Stage II	0		Negative	Negative		Alive	wildtype	wildtype	wildtype	wildtype	wildtype	High infiltration	4.59892	2.31832	0.307324	5.99422	5.65986	5.5429	3.70011	4.54016	4.15443	1.63008	5.53432	11.0218	12.9672	0.606884	3.05921	3.89432	4.29453	5.23217	1.99775	2.65193
49	TCGA-A2-A0SU-01A	TCGA-A2-A0SU	Stage II	1		Positive	Positive	Negative	Alive	wildtype	wildtype	mutant	wildtype	wildtype	Intermediate infiltration	3.047	0.616094	0	0.873918	2.85894	2.91072	1.2837	1.94233	1.72568	0.940969	2.61455	7.03944	6.04634	0	1.62377	3.99086	2.31578	0.507474	1.52901	0.658391
50	TCGA-A2-A0SV-01A	TCGA-A2-A0SV	Stage IV	NA		Positive	Positive	Equivocal	Dead	mutant	wildtype	wildtype	wildtype	wildtype	Intermediate infiltration	3.92105	0.297193	0	0.722951	2.27118	2.13929	0.80268	1.02964	1.35434	0.645418	2.01809	5.49647	4.15872	0	0.499413	3.6202	1.9365	0.20391	1.9612	0.860438
51	TCGA-A2-A0SW-01A	TCGA-A2-A0SW	Stage IV	NA		Positive	Negative		Dead	mutant	wildtype	wildtype	wildtype	wildtype	High infiltration	3.54287	1.38927	0.0496258	0.148907	4.01877	3.96268	2.25697	4.04152	2.58247	0.72062	4.44389	13.7942	13.4237	0.0275398	2.28189	3.94075	2.38645	1.02549	2.46762	1.60774
52	TCGA-A2-A0SX-01A	TCGA-A2-A0SX	Stage I	0		Negative	Negative	Negative	Alive	mutant	wildtype	wildtype	wildtype	wildtype	High infiltration	3.22488	1.73441	0.0740316	0.625571	4.19617	4.30241	2.67849	3.51968	0.98492	0.829963	4.22862	9.9856	11.9044	0.120338	1.96575	4.40958	2.88854	1.64942	1.62887	1.97013
53	TCGA-A2-A0T0-01A	TCGA-A2-A0T0	Stage II	NA		Negative	Negative	Negative	Alive	wildtype	wildtype	wildtype	wildtype	wildtype	Intermediate infiltration	2.21007	1.46398	0.138696	0.0102431	2.51356	2.21711	1.27875	1.05717	1.37289	0.434654	2.85754	7.3656	7.00317	0.0199049	1.5038	3.66085	3.61675	0.0973026	2.64362	0.505987
54	TCGA-A2-A0T1-01A	TCGA-A2-A0T1	Stage III	NA		Negative	Negative	Positive	Alive	mutant	wildtype	wildtype	wildtype	wildtype	High infiltration	4.10532	1.43627	0	0.28409	4.64737	4.38853	2.77958	3.43065	2.98013	0.980228	4.52651	9.2164	10.983	0.121409	2.60246	3.4237	1.91098	1.0128	1.27741	1.63262
55	TCGA-A2-A0T2-01A	TCGA-A2-A0T2	Stage IV	NA		Negative	Negative	Negative	Dead	mutant	wildtype	wildtype	wildtype	wildtype	Intermediate infiltration	1.82453	0.34274	0	0.0249972	2.08856	2.04166	0.854826	2.12829	2.15457	0.477773	2.89003	5.30539	5.49577	0	0.541403	3.67433	3.04887	0.135414	2.25586	0.412382
56	TCGA-A2-A0T3-01A	TCGA-A2-A0T3	Stage I	0		Positive	Positive	Equivocal	Alive	mutant	wildtype	wildtype	wildtype	wildtype	Low infiltration	2.6311	1.95118	0	0.0318925	1.6866	1.65148	0.613035	1.6429	1.01257	0.875048	1.08269	7.61295	5.60376	0.0413195	1.09978	3.50337	2.43803	0.168681	1.76799	0.920429
57	TCGA-A2-A0T5-01A	TCGA-A2-A0T5	Stage II	0		Positive	Positive	Negative	Alive	wildtype	wildtype	mutant	wildtype	wildtype	Low infiltration	4.08662	0.27659	0.0398968	0.0449943	1.22659	1.35526	0.567548	0.862082	0.753283	0.54097	1.37676	7.20416	4.985	0	0.912824	3.21621	2.20393	0.198302	1.61576	0.454756
58	TCGA-A2-A0T7-01A	TCGA-A2-A0T7	Stage II	1		Positive	Positive	Negative	Alive	wildtype	wildtype	wildtype	wildtype	wildtype	Intermediate infiltration	2.87757	0.671526	0	0.1111	2.13306	2.29096	1.23086	2.27957	1.31056	0.655184	2.00105	8.63064	6.63608	0.0370498	2.12126	4.05025	1.9074	0.222276	1.90471	0.818166
59	TCGA-A2-A0YC-01A	TCGA-A2-A0YC	Stage II	0		Positive	Positive		Alive	wildtype	wildtype	wildtype	wildtype	wildtype	Intermediate infiltration	3.70318	0.380518	0.0333964	2.69232	1.95058	1.96185	0.952649	1.43986	1.5053	0.563051	2.24879	7.50197	6.64328	0	0.788818	4.23155	2.69008	0.252257	1.68	0.799581
60	TCGA-A2-A0YE-01A	TCGA-A2-A0YE	Stage II	NA		Negative	Negative	Negative	Alive	mutant	wildtype	wildtype	wildtype	wildtype	Intermediate infiltration	1.85884	2.14051	0.0370899	0.0924763	1.10102	1.05572	0.947815	0.67643	3.7143	0.282952	1.43682	9.13286	9.15117	0	0.655298	4.15822	2.65689	0.166641	2.31666	0.452086
61	TCGA-A2-A0YF-01A	TCGA-A2-A0YF	Stage I	1		Positive	Negative	Negative	Alive	wildtype	wildtype	wildtype	wildtype	wildtype	Intermediate infiltration	3.16796	0.24495	0	0.419224	1.3986	1.40884	0.651462	0.86553	0.118141	0.599729	1.82813	8.1448	7.27401	0.0177869	0.811631	4.85957	2.86349	0.157377	1.78661	0.64402
62	TCGA-A2-A0YG-01A	TCGA-A2-A0YG	Stage III	NA		Positive	Positive	Positive	Alive	mutant	wildtype	wildtype	wildtype	wildtype	Intermediate infiltration	3.39899	0.347044	0.0383356	0.0217803	1.41388	1.47638	0.72963	0.945319	0.761739	0.160442	1.55761	8.27378	6.93469	0.0212373	0.65305	3.9633	2.91508	0.204987	2.33472	0.497124
63	TCGA-A2-A0YH-01A	TCGA-A2-A0YH	Stage III	NA		Positive	Positive	Negative	Alive	mutant	wildtype	wildtype	wildtype	wildtype	High infiltration	3.83863	0.783537	0	0	3.06272	3.11635	1.32621	2.31599	2.07638	0.766621	3.03708	9.3585	10.3991	0	1.15477	3.32641	2.61815	0.236085	2.20252	1.12479
64	TCGA-A2-A0YI-01A	TCGA-A2-A0YI	Stage I	1		Positive	Positive	Negative	Alive	wildtype	wildtype	wildtype	wildtype	wildtype	Intermediate infiltration	3.50577	1.34959	0	2.19039	3.68647	3.53919	2.18834	3.42351	2.77756	0.791668	4.071	12.2408	9.98016	0.125557	2.22175	3.93563	2.35984	0.868095	1.78157	1.523
65	TCGA-A2-A0YJ-01A	TCGA-A2-A0YJ	Stage III	NA		Positive	Negative	Negative	Alive	mutant	wildtype	wildtype	wildtype	wildtype	Low infiltration	2.34653	1.13218	0	1.83408	0.496212	0.56172	0.845509	0.759255	0.646822	0.138157	0.750625	5.10663	6.4728	0	0.195163	3.66579	3.26177	0.0317769	2.28268	2.01736
66	TCGA-A2-A0YM-01A	TCGA-A2-A0YM	Stage II	0		Negative	Negative		Alive	mutant	wildtype	wildtype	wildtype	wildtype	High infiltration	2.18915	0.407336	0	2.57686	2.14175	2.06056	1.40597	1.77495	1.03758	0.355906	1.89556	7.31436	6.68999	0	0.565527	3.68478	3.16602	0.807995	2.6786	1.56269
67	TCGA-A2-A0YT-01A	TCGA-A2-A0YT	Stage III	NA		Positive	Negative		Dead	mutant	wildtype	wildtype	wildtype	wildtype	Intermediate infiltration	2.36864	0.309499	0.0323515	0.027459	1.75275	1.8802	0.669358	2.12981	1.6363	0.33279	2.54113	7.77869	5.89181	0	0.672088	4.74529	2.27448	0.0877612	2.22235	0.440261
68	TCGA-A2-A1FW-01A	TCGA-A2-A1FW	Stage III	NA		Positive	Negative	Negative	Alive	wildtype	wildtype	wildtype	wildtype	wildtype	Intermediate infiltration	3.99149	0.395935	0	0	1.55742	1.79948	0.548538	1.25348	1.05816	0.351635	1.78054	8.28334	7.23456	0.018377	0.921908	4.03391	2.43495	0.0546806	1.99182	0.560495
69	TCGA-A2-A1FX-01A	TCGA-A2-A1FX	Stage III	NA		Positive	Positive		Alive	wildtype	wildtype	wildtype	wildtype	wildtype	Low infiltration	4.01081	0.392198	0.185743	0.0277262	2.0231	2.06827	0.940564	2.06556	1.88644	0.789791	2.54535	6.31048	5.20231	0	0.85961	2.82812	1.79546	0.130936	2.04979	1.05125
70	TCGA-A2-A1FZ-01A	TCGA-A2-A1FZ	Stage II	0		Positive	Positive	Negative	Alive	wildtype	wildtype	wildtype	wildtype	wildtype	Intermediate infiltration	2.34843	0.622109	0	1.97937	2.06274	2.15398	1.17693	1.81605	1.78234	0.355014	2.57092	8.46154	6.30868	0	1.38012	4.76249	2.4285	0.180356	1.68128	0.777838
71	TCGA-A2-A1G1-01A	TCGA-A2-A1G1	Stage II	NA		Negative	Negative	Equivocal	Alive	mutant	wildtype	wildtype	wildtype	wildtype	High infiltration	1.63131	0.880902	0.0288399	0.248773	3.16631	3.00115	1.42506	2.63847	2.11463	0.453759	3.04852	9.21051	9.77256	0.0627814	1.29448	3.77507	2.85265	0.504699	2.60052	1.22955
72	TCGA-A2-A1G4-01A	TCGA-A2-A1G4	Stage III	NA		Positive	Positive	Negative	Alive	wildtype	wildtype	wildtype	mutant	wildtype	Low infiltration	3.45993	0.3226	0	0.0343271	1.57015	1.50422	0.618977	1.52873	1.37041	0.278345	1.68518	5.98733	9.806	0	0.573343	3.61689	2.55239	0.464881	1.72198	0.650599
73	TCGA-A2-A1G6-01A	TCGA-A2-A1G6	Stage III	NA		Negative	Negative	Negative	Alive	wildtype	wildtype	wildtype	wildtype	wildtype	Intermediate infiltration	2.95465	1.18212	0	0.659209	2.63005	2.81976	0.893839	2.95372	1.99427	0.958491	2.94737	11.3693	9.51565	0.0227672	2.42155	4.09832	2.55254	0.262685	1.70638	0.838075
74	TCGA-A2-A259-01A	TCGA-A2-A259	Stage I	0		Positive	Positive	Negative	Alive	wildtype	wildtype	wildtype	wildtype	wildtype	Intermediate infiltration	4.51272	0.894362	0.0703586	0.35079	2.92458	2.62293	1.40392	1.4468	1.20669	0.474926	1.75115	7.92845	7.63755	0.0391701	1.69483	3.95384	2.81312	1.16608	2.38412	0.987717
75	TCGA-A2-A25B-01A	TCGA-A2-A25B	Stage II	NA		Positive	Positive	Equivocal	Alive	wildtype	wildtype	mutant	wildtype	wildtype	Intermediate infiltration	2.648	0.35053	0.111697	0.084921	2.19874	2.26582	0.839301	1.7524	1.54243	0.329697	2.24226	6.47312	8.48239	0.0211623	0.748596	4.81058	1.93131	0.103278	1.96803	0.891196
76	TCGA-A2-A25C-01A	TCGA-A2-A25C	Stage II	NA		Positive	Positive	Negative	Alive	wildtype	wildtype	wildtype	wildtype	wildtype	Intermediate infiltration	4.11106	0.695685	0.0509991	0.159466	2.29557	2.34328	1.19239	1.51952	1.02042	0.406628	2.47583	9.59074	7.90685	0.0560709	1.4087	4.40897	2.02448	0.323403	1.6297	0.979381
77	TCGA-A2-A25E-01A	TCGA-A2-A25E	Stage III	NA		Positive	Positive	Equivocal	Alive	wildtype	wildtype	wildtype	wildtype	wildtype	Intermediate infiltration	2.28168	0.436708	0.0373183	0.199155	2.09523	1.97622	0.655742	1.40943	0.78405	0.3353	1.77793	6.76493	6.17308	0	1.52886	3.99139	1.92467	0.457585	2.1313	0.645679
78	TCGA-A2-A25F-01A	TCGA-A2-A25F	Stage II	0		Negative	Positive	Negative	Alive	wildtype	wildtype	wildtype	wildtype	wildtype	High infiltration	3.98414	2.69288	0.399991	1.17847	5.81741	5.70326	3.87974	4.74747	3.42831	0.991743	5.79044	10.4856	10.9843	0.350405	4.56408	4.02653	2.60546	3.7836	2.14026	2.97724
79	TCGA-A2-A3XS-01A	TCGA-A2-A3XS	Stage III	0		Negative	Negative		Dead	NA	NA	NA	NA	NA	Intermediate infiltration	2.36101	1.42992	0.108923	0.235359	3.33085	3.14245	2.21219	1.96821	2.01859	0.829914	2.61444	8.74487	8.36447	0.0409507	1.08555	3.49489	2.40741	1.23609	2.46487	2.70072
80	TCGA-A2-A3XT-01A	TCGA-A2-A3XT	Stage II	NA	YES	Negative	Negative	Negative	Alive	mutant	wildtype	wildtype	wildtype	wildtype	Intermediate infiltration	2.90784	0.701292	0.339806	1.66383	3.08625	2.9616	2.04472	1.92767	1.22057	0.666852	2.53914	8.72004	7.89557	0.0378634	1.62424	2.79073	2.9988	3.21571	2.88841	2.73036
81	TCGA-A2-A3XU-01A	TCGA-A2-A3XU	Stage II	0	YES	Negative	Negative		Dead	wildtype	wildtype	wildtype	wildtype	wildtype	Low infiltration	1.07919	0.520679	0	0.104885	0.65852	0.366244	0.342483	0.593476	0.599224	0.0779763	0.359381	10.85	7.94755	0	0.149461	3.20193	2.39131	0.0828017	2.95	0.659194
82	TCGA-A2-A3XV-01A	TCGA-A2-A3XV	Stage II	0	YES	Positive	Negative	Equivocal	Alive	mutant	wildtype	wildtype	wildtype	wildtype	Low infiltration	5.40508	0.354913	0	0.0105806	2.51514	1.25627	0.98654	0.384801	0.825269	0.901008	1.87093	6.61934	4.37911	0	0.565082	2.97165	1.77599	0.0460512	2.83562	0.280958
83	TCGA-A2-A3XW-01A	TCGA-A2-A3XW	Stage II	0		Positive	Negative	Negative	Alive	wildtype	wildtype	wildtype	wildtype	wildtype	Intermediate infiltration	2.66506	2.85017	0	3.77355	3.14801	2.96043	1.58823	2.06591	2.42319	1.66288	2.21456	7.77639	5.01617	0	0.973443	2.85299	1.69083	0.37224	1.35492	0.853756
84	TCGA-A2-A3XX-01A	TCGA-A2-A3XX	Stage II	0		Negative	Negative	Negative	Alive	mutant	wildtype	wildtype	wildtype	wildtype	Intermediate infiltration	2.90822	0.369529	0.0377771	0.0941566	2.7796	2.51926	1.25975	1.79046	2.31191	0.694299	1.85508	9.2574	10.8842	0.020926	0.850136	2.90431	3.25618	0.894145	2.48855	2.83647
85	TCGA-A2-A3XY-01A	TCGA-A2-A3XY	Stage II	NA		Negative	Negative	Negative	Alive	NA	NA	NA	NA	NA	High infiltration	3.33894	2.34764	0	1.23668	3.82882	3.66266	2.626	1.70902	1.2694	1.02408	2.26305	9.01411	8.5452	0.0164252	1.40551	3.07586	3.04327	1.45241	1.58006	1.7526
86	TCGA-A2-A3XZ-01A	TCGA-A2-A3XZ	Stage I	0	NO	Negative	Negative	Positive	Alive	wildtype	wildtype	wildtype	wildtype	wildtype	Intermediate infiltration	4.88654	1.46306	0.0772168	0.944088	4.51933	4.34148	3.16212	2.40456	2.6295	1.26363	3.57119	5.81972	10.6047	0.0848203	3.28785	3.52745	2.82119	2.4172	1.79233	2.4249
87	TCGA-A2-A3Y0-01A	TCGA-A2-A3Y0	Stage II	0	NO	Positive	Negative	Negative	Alive	wildtype	wildtype	wildtype	wildtype	wildtype	High infiltration	4.55951	1.81848	0.0358414	0.731824	4.19092	3.71617	2.67835	2.73621	3.4771	1.05874	3.85223	9.05155	9.70543	0.337081	1.54752	3.12509	2.70588	3.01723	2.40114	1.28981
88	TCGA-A2-A4S3-01A	TCGA-A2-A4S3	Stage II	0		Positive	Positive	Negative	Alive	mutant	wildtype	wildtype	wildtype	wildtype	Intermediate infiltration	3.7659	0.78054	0	0.378814	3.15899	3.28138	2.23989	2.36034	1.94016	0.709982	3.13793	6.60208	8.49226	0.034771	1.22661	3.86921	2.85546	0.483535	2.45383	1.41585
89	TCGA-A7-A0CD-01A	TCGA-A7-A0CD	Stage I	NA		Positive	Positive	Equivocal	Alive	wildtype	wildtype	wildtype	wildtype	wildtype	Low infiltration	3.52604	0.109781	0	0	0.849772	0.821079	0.343353	1.04501	0.643393	0.541845	0.761017	8.30375	6.40857	0.0184037	0.204764	3.89418	2.04286	0.0230694	2.25056	0.325238
90	TCGA-A7-A0CE-01A	TCGA-A7-A0CE	Stage II	0		Negative	Negative	Equivocal	Alive	mutant	wildtype	wildtype	wildtype	wildtype	Intermediate infiltration	1.84114	0.142005	0.0742142	0.133447	1.41419	1.22346	0.411903	1.21413	1.88027	0.337459	1.94443	6.8846	8.09787	0.0208186	0.701209	3.069	3.17592	0.268306	3.00878	1.67608
91	TCGA-A7-A0CH-01A	TCGA-A7-A0CH	Stage II	0					Alive	NA	NA	NA	NA	NA	Low infiltration	4.07675	0.473519	0.0510896	0.406863	1.2359	1.30052	0.537343	0.942571	0.707632	0.344755	1.83914	5.199	4.45954	0.0283585	0.339451	4.87245	2.49303	0.0494824	1.7701	0.53214
92	TCGA-A7-A0CJ-01A	TCGA-A7-A0CJ	Stage II	0		Positive	Positive	Negative	Alive	mutant	wildtype	wildtype	wildtype	wildtype	Intermediate infiltration	4.3485	2.01809	0.213162	0.571144	2.00122	1.78216	0.707386	1.87441	1.68989	0.795171	2.03559	4.43852	5.25763	0	0.629309	3.91443	2.25037	0.0982306	2.03487	0.469204
93	TCGA-A7-A0D9-01A	TCGA-A7-A0D9	Stage II	0		Positive	Negative	Negative	Alive	wildtype	wildtype	wildtype	wildtype	wildtype	Low infiltration	2.07373	0.181746	0	0.120017	1.06766	1.05246	0.339711	0.546278	0.409142	0.291139	1.31307	6.66641	5.65976	0	0.870861	3.91271	2.53974	0.100578	1.65893	0.4072
94	TCGA-A7-A0DA-01A	TCGA-A7-A0DA	Stage II	NA		Negative	Negative	Negative	Alive	mutant	wildtype	wildtype	wildtype	wildtype	Low infiltration	1.73865	0.335759	0	0.0106132	1.05855	0.977185	1.35385	0.720125	0.424508	0.493483	1.37441	7.29552	5.52469	0	0.214522	4.16223	2.29265	0.21296	1.85348	2.19298
95	TCGA-A7-A0DB-01A	TCGA-A7-A0DB	Stage II	0		Positive	Positive	Negative	Alive	wildtype	wildtype	wildtype	wildtype	wildtype	Low infiltration	3.94762	0.416365	0	1.48979	1.18121	1.1252	0.630883	0.748941	0.881808	0.295385	1.84123	6.87735	5.48353	0	1.05513	4.33397	2.4606	0.0872247	1.44893	0.630844
96	TCGA-A7-A0DC-01A	TCGA-A7-A0DC	Stage I	0		Positive	Negative	Negative	Alive	NA	NA	NA	NA	NA	Low infiltration	3.39058	0.0859586	0.176751	0.0132165	0.0296491	0.112888	0.188042	0.296602	0.381813	0.0668739	0.090488	1.18035	2.22591	0.0256579	1.07429	4.48256	3.28512	0.0821252	2.14137	0.231713
97	TCGA-A7-A13D-01A	TCGA-A7-A13D	Stage II	NA		Negative	Positive	Equivocal	Alive	mutant	wildtype	wildtype	wildtype	wildtype	Low infiltration	2.7422	0.244615	0	0.0179626	0.196223	0.159985	0.456668	0.277482	0.0717698	0.291801	0.337393	3.48318	3.91502	0	0.317565	3.26969	2.11774	1.07842	2.27696	0.414408
98	TCGA-A7-A13E-01A	TCGA-A7-A13E	Stage II	NA		Positive	Negative	Equivocal	Alive	mutant	wildtype	wildtype	wildtype	wildtype	Low infiltration	1.11282	0.173759	0.0313195	0.0347484	0.809457	0.622172	0.359029	1.60685	0.610902	0.296802	0.870829	6.7895	6.72436	0	0.553147	3.63966	3.21857	0.0921423	1.60614	0.819236
99	TCGA-A7-A13F-01A	TCGA-A7-A13F	Stage III	NA		Positive	Positive	Equivocal	Alive	wildtype	wildtype	wildtype	wildtype	wildtype	Low infiltration	3.33209	0.115678	0	0.0248606	0.685128	0.878961	0.510934	0.605313	0.613376	0.350746	0.741914	6.9533	5.04247	0	0.234034	2.80043	1.95587	0.0182995	1.9414	0.458084
100	TCGA-A7-A26H-01A	TCGA-A7-A26H	Stage II	1		Positive	Negative	Equivocal	Alive	wildtype	wildtype	wildtype	mutant	wildtype	Intermediate infiltration	3.04252	0.572401	0	1.15312	2.4553	2.18784	1.06991	1.95605	1.53694	0.395161	2.47463	6.37947	7.23962	0.0449925	0.652844	4.04546	2.30163	0.424436	1.77493	1.00343
101	TCGA-A7-A26J-01A	TCGA-A7-A26J	Stage II	NA		Positive	Positive	Negative	Alive	wildtype	wildtype	wildtype	wildtype	wildtype	Low infiltration	2.9224	0.461454	0	0.0933652	1.61551	1.06504	0.539398	0.827057	1.18926	0.388656	1.85178	6.95055	5.78939	0	0.967592	4.03342	2.2047	0.0592971	1.72307	0.96708
102	TCGA-A7-A2KD-01A	TCGA-A7-A2KD	Stage III	0		Positive	Positive	Positive	Alive	mutant	wildtype	wildtype	wildtype	wildtype	Intermediate infiltration	3.72259	0.69958	0	0.964836	3.03749	2.97142	1.37295	1.98797	1.92221	0.846791	3.05325	8.5159	8.2407	0.0176234	0.989466	3.83742	2.59506	0.353622	2.49277	1.39962
103	TCGA-A7-A4SD-01A	TCGA-A7-A4SD	Stage II	0	NO	Negative	Negative	Equivocal	Alive	mutant	wildtype	wildtype	wildtype	wildtype	Intermediate infiltration	3.50271	1.11359	0.112735	0.229181	3.37136	3.32444	1.96914	3.04886	2.20938	1.00427	3.24848	12.7935	11.6701	0.181771	0.911167	3.8992	3.15048	1.75819	2.37095	1.18048
104	TCGA-A7-A4SE-01A	TCGA-A7-A4SE	Stage II	0	NO	Negative	Negative	Negative	Alive	mutant	wildtype	wildtype	wildtype	wildtype	Intermediate infiltration	2.1949	1.65086	0	1.3675	1.76419	1.82957	1.1682	0.991339	0.456707	0.555257	1.35427	6.93422	5.43331	0	0.343813	3.914	2.55948	1.3961	2.23758	0.857308
105	TCGA-A7-A4SF-01A	TCGA-A7-A4SF	Stage II	0	YES	Positive	Negative	Positive	Alive	NA	NA	NA	NA	NA	Intermediate infiltration	5.20637	0.455269	0	0.0388082	2.37379	2.39504	1.39011	1.57981	1.61408	0.80982	2.1544	8.35054	7.34658	0	0.723509	3.77414	2.6548	0.678708	2.13098	0.848045
106	TCGA-A7-A56D-01A	TCGA-A7-A56D	Stage II	0	NO	Positive	Positive	Negative	Alive	mutant	wildtype	wildtype	wildtype	wildtype	Intermediate infiltration	6.4831	0.0179293	0.413435	0.507701	2.67041	1.17675	0.776571	0.511699	1.38642	1.53521	1.94739	8.42192	11.8042	0	0.0715952	2.80099	1.76567	0.37661	1.78937	0.383155
107	TCGA-A7-A5ZW-01A	TCGA-A7-A5ZW	Stage II	NA	NO	Positive	Positive	Negative	Alive	wildtype	wildtype	wildtype	wildtype	wildtype	Intermediate infiltration	4.85274	0.65551	0	1.53469	2.94505	2.45425	1.1661	2.09472	1.61306	0.83412	2.54121	8.5682	6.89682	0	1.88315	4.33712	2.64911	0.171781	1.66445	1.02643
108	TCGA-A7-A6VV-01A	TCGA-A7-A6VV	Stage II	NA	NO	Negative	Negative	Negative	Alive	mutant	wildtype	wildtype	wildtype	wildtype	Intermediate infiltration	2.25578	3.17844	0	0.300612	2.14551	2.05304	1.42858	0.986529	1.46116	0.562228	1.72408	8.27918	8.05086	0.0222978	0.730416	3.37682	2.22132	0.496388	1.96032	0.947865
109	TCGA-A7-A6VW-01A	TCGA-A7-A6VW	Stage II	NA	NO	Negative	Negative	Negative	Alive	mutant	wildtype	wildtype	wildtype	wildtype	Intermediate infiltration	3.70231	0.510078	0.335423	0.127515	2.30468	1.24838	1.01493	0.606293	1.04206	1.10902	1.82167	9.58389	7.55772	0	0.860742	3.24478	2.89321	1.31005	2.69468	0.761111
110	TCGA-A7-A6VX-01A	TCGA-A7-A6VX	Stage II	NA	YES	Positive	Positive	Negative	Alive	mutant	wildtype	wildtype	wildtype	wildtype	Low infiltration	3.72334	0.200844	0.0461287	1.39192	1.38678	1.22596	0.597704	1.07466	0.209953	0.856795	1.54342	4.05329	3.68823	0	0.36987	4.8407	2.26165	0.118183	1.8469	0.547576
111	TCGA-A7-A6VY-01A	TCGA-A7-A6VY	Stage II	NA	NO	Negative	Negative	Negative	Alive	mutant	wildtype	wildtype	wildtype	wildtype	High infiltration	3.93936	1.7476	0.114534	1.24433	3.52298	3.01645	1.96882	1.92929	2.62732	0.938576	2.92293	11.3079	12.1067	0.0431124	0.811001	2.86055	2.50422	0.358213	2.31301	1.09353
112	TCGA-A8-A06N-01A	TCGA-A8-A06N	Stage III	NA		Positive	Negative	Negative	Alive	NA	NA	NA	NA	NA	Low infiltration	4.49593	0.0647847	0	0.00750535	0.579427	0.547238	0.222777	0.932462	0.531253	0.531664	0.957253	6.0187	3.65886	0	0.462054	3.57398	2.82716	0.0255618	2.07819	0.246353
113	TCGA-A8-A06O-01A	TCGA-A8-A06O	Stage I	NA		Positive	Positive	Negative	Alive	mutant	wildtype	wildtype	wildtype	wildtype	Intermediate infiltration	3.01411	0.378516	0.0700566	0.284316	2.13512	2.12123	0.80042	1.43415	1.32652	0.367153	1.82927	7.55564	9.26032	0.0390001	1.10392	3.71553	2.48327	0.404246	2.12663	0.755277
114	TCGA-A8-A06P-01A	TCGA-A8-A06P	Stage III	NA		Positive	Positive	Negative	Alive	wildtype	wildtype	wildtype	wildtype	wildtype	Intermediate infiltration	3.70936	0.204444	0	0.183333	1.54339	1.47602	0.746238	0.942166	0.812739	0.568731	1.61195	6.2499	8.91797	0	0.434022	3.54151	2.31704	0.139157	1.55527	0.474689
115	TCGA-A8-A06Q-01A	TCGA-A8-A06Q	Stage III	NA		Positive	Positive	Negative	Alive	mutant	wildtype	wildtype	wildtype	wildtype	Low infiltration	1.05434	0.155899	0	0.0385306	0.762292	0.852725	0.437465	0.510595	0.599178	0.0452959	0.877874	5.38736	5.10765	0.0151478	0.410464	3.81668	2.25976	0.0745177	2.04732	0.459225
116	TCGA-A8-A06R-01A	TCGA-A8-A06R	Stage II	NA		Positive	Negative	Positive	Alive	wildtype	wildtype	wildtype	wildtype	wildtype	Intermediate infiltration	4.20689	0.511018	0.515443	0.30392	2.86672	2.31811	1.29824	1.17583	1.06653	0.465847	3.03298	10.1898	10.2727	0	1.27975	4.38686	1.98622	0.172086	2.00149	0.843047
117	TCGA-A8-A06T-01A	TCGA-A8-A06T	Stage III	NA		Positive	Positive	Positive	Alive	wildtype	wildtype	mutant	wildtype	wildtype	Intermediate infiltration	3.90026	0.614237	0	0.114516	2.51888	2.63302	1.19389	2.29597	2.42911	0.625637	2.9345	4.94884	8.57269	0.0697863	1.1287	3.98429	2.03465	0.417945	2.33718	0.847335
118	TCGA-A8-A06U-01A	TCGA-A8-A06U	Stage II	NA		Positive	Positive	Positive	Dead	mutant	wildtype	wildtype	wildtype	wildtype	Intermediate infiltration	3.37342	0.544828	0.0441317	0.0859868	2.50372	2.19804	0.997775	1.99111	1.5113	0.582578	2.69409	8.29231	9.04558	0	0.742504	5.72213	2.83201	0.14716	3.31921	0.777539
119	TCGA-A8-A06X-01A	TCGA-A8-A06X	Stage II	NA		Positive	Negative	Positive	Dead	wildtype	wildtype	mutant	wildtype	wildtype	Intermediate infiltration	3.43325	0.255106	0.0585166	0	2.28618	2.11303	0.696946	2.17634	1.50537	0.76337	2.58886	6.41435	7.47202	0	0.559603	3.53112	2.53482	0.163768	2.42286	0.605712
120	TCGA-A8-A06Y-01A	TCGA-A8-A06Y	Stage II	NA		Positive	Positive	Negative	Alive	wildtype	wildtype	mutant	wildtype	wildtype	Low infiltration	4.03874	0.0847376	0	0	0.423312	0.290163	0.20106	0.365989	0.390653	0.281746	0.365034	5.4059	4.12047	0	0.167439	3.62307	2.44377	0.0329821	2.39579	0.231094
121	TCGA-A8-A06Z-01A	TCGA-A8-A06Z	Stage II	NA		Positive	Positive	Negative	Alive	mutant	wildtype	wildtype	wildtype	wildtype	Low infiltration	4.29221	0.0237214	0.0262065	0.051361	0.159387	0.306349	0.0965496	0.178101	0.502486	0.14137	0.395725	2.31096	2.1341	0	0.19206	4.41566	1.95222	0.0253751	1.7311	0.181959
122	TCGA-A8-A075-01A	TCGA-A8-A075	Stage II	NA		Positive	Positive	Positive	Alive	mutant	wildtype	wildtype	wildtype	wildtype	Intermediate infiltration	3.7863	0.520479	0	0.869032	2.92966	2.71923	1.39244	2.30232	1.7081	0.416576	3.2101	6.52849	10.5191	0.0230617	1.48255	3.93365	2.57884	0.322931	1.51171	0.857062
123	TCGA-A8-A076-01A	TCGA-A8-A076	Stage II	NA		Positive	Positive	Positive	Alive	wildtype	wildtype	wildtype	wildtype	wildtype	Intermediate infiltration	4.00669	0.246923	0	0.126357	1.73583	1.56145	0.861188	1.2488	1.02034	0.236537	1.41729	7.32626	7.66143	0.018275	0.874078	4.09835	2.28843	0.153207	1.69895	0.738465
124	TCGA-A8-A079-01A	TCGA-A8-A079	Stage III	NA		Positive	Positive	Negative	Alive	mutant	wildtype	mutant	wildtype	wildtype	Intermediate infiltration	2.0391	0.336246	0.0710377	0.155806	1.51064	1.54207	0.603172	1.14317	1.0121	0.667147	1.35283	8.06511	9.60217	0.0199117	0.400365	2.10798	1.18173	0.170735	2.30229	0.586119
125	TCGA-A8-A07B-01A	TCGA-A8-A07B	Stage II	NA		Positive	Positive	Positive	Alive	mutant	wildtype	wildtype	wildtype	mutant	Low infiltration	2.69566	0.27454	0	0.367712	1.95963	1.18341	0.418375	1.04526	0.681526	0.186934	1.73211	5.86369	3.95736	0	0.260327	3.43064	2.53397	0.0474594	1.86981	0.636183
126	TCGA-A8-A07C-01A	TCGA-A8-A07C	Stage II	NA		Negative	Negative	Negative	Alive	NA	NA	NA	NA	NA	Intermediate infiltration	1.95875	0.729316	0.0572836	0.0880351	2.91023	2.96111	1.37616	2.13583	0.998104	0.155417	3.57327	8.41593	9.82858	0.0160012	1.3957	3.96884	3.68774	0.583527	2.53091	1.26214
127	TCGA-A8-A07E-01A	TCGA-A8-A07E	Stage X	NA		Positive	Positive	Negative	Alive	NA	NA	NA	NA	NA	Intermediate infiltration	2.02355	1.18046	0.0944644	0.327498	2.97386	3.01276	1.39596	2.42368	2.41748	0.661571	3.55145	4.09214	3.08031	0.0178104	1.64203	3.67345	1.56394	0.353447	1.95225	0.792672
128	TCGA-A8-A07F-01A	TCGA-A8-A07F	Stage II	NA		Positive	Positive	Negative	Alive	wildtype	wildtype	wildtype	wildtype	mutant	Intermediate infiltration	3.21242	0.663627	0.132996	0.653315	2.22555	2.30154	1.31178	2.07491	1.0514	0.507754	2.54695	8.31445	6.22573	0	1.36695	3.86907	3.05529	0.0841912	2.90097	0.889083
129	TCGA-A8-A07G-01A	TCGA-A8-A07G	Stage II	NA		Positive	Positive	Negative	Alive	wildtype	wildtype	wildtype	wildtype	wildtype	Intermediate infiltration	3.12288	0.661373	0.0677488	0.770746	2.14781	2.31999	1.04805	1.76415	1.14862	0.333459	2.24034	8.21841	7.43148	0.0744439	1.34657	3.79056	2.5901	0.649357	1.49512	0.641625
130	TCGA-A8-A07I-01A	TCGA-A8-A07I	Stage III	NA		Positive	Negative	Positive	Alive	wildtype	wildtype	wildtype	wildtype	wildtype	Intermediate infiltration	3.95989	0.344071	0	0.307424	2.02894	2.44205	1.01436	1.61374	1.46552	0.552303	2.23637	7.55221	10.0752	0	0.883716	3.64754	2.53231	0.329736	1.75477	1.14907
131	TCGA-A8-A07J-01A	TCGA-A8-A07J	Stage II	NA		Positive	Positive	Negative	Alive	wildtype	wildtype	wildtype	wildtype	wildtype	Intermediate infiltration	2.5259	0.365497	0	0.292387	2.1699	2.08425	1.00893	1.61398	1.322	0.759883	2.31122	6.8378	5.90945	0	1.43481	4.18452	1.99771	0.43955	1.37098	1.04598
132	TCGA-A8-A07L-01A	TCGA-A8-A07L	Stage III	NA		Positive	Positive	Negative	Alive	wildtype	wildtype	wildtype	wildtype	wildtype	Low infiltration	1.68683	0.171797	0	0.0349388	0.914495	0.955639	0.66053	1.1662	0.639637	0.732884	1.09105	5.63428	4.28658	0	0.499755	3.83906	2.11306	0.0114974	2.56522	0.306214
133	TCGA-A8-A07O-01A	TCGA-A8-A07O	Stage II	NA		Negative	Negative	Negative	Alive	mutant	wildtype	wildtype	wildtype	wildtype	Intermediate infiltration	1.90485	0.315401	0.0314747	2.31094	2.09588	1.96068	1.43565	1.52025	1.42969	0.191849	2.10462	7.46974	6.22256	0	0.8135	3.85449	3.2491	1.03937	2.59245	0.539249
134	TCGA-A8-A07P-01A	TCGA-A8-A07P	Stage II	NA		Positive	Positive	Positive	Alive	wildtype	wildtype	wildtype	wildtype	wildtype	Intermediate infiltration	3.87957	0.199625	0	0.307183	1.89154	1.66679	0.642344	1.14429	0.206276	0.396978	1.28864	5.81273	4.94666	0.0207092	0.877532	4.49828	2.16447	0.195628	1.6234	0.549191
135	TCGA-A8-A07R-01A	TCGA-A8-A07R	Stage III	NA		Negative	Negative	Positive	Alive	NA	NA	NA	NA	NA	Low infiltration	0.643627	1.03115	0	0.00922079	0.671854	0.585826	1.79116	0.378015	0.484107	0.432359	0.595609	5.33711	9.38022	0	0.152345	3.9112	3.0324	0.0533494	3.17812	0.512567
136	TCGA-A8-A07U-01A	TCGA-A8-A07U	Stage III	NA		Negative	Positive	Negative	Alive	mutant	wildtype	wildtype	wildtype	wildtype	High infiltration	3.98247	1.46306	0.206358	0.439507	4.33812	4.53573	2.62752	3.19715	3.18457	0.661887	4.47118	10.2511	12.5765	0.225724	1.7662	3.70101	2.42327	2.02071	2.13306	1.91985
137	TCGA-A8-A07W-01A	TCGA-A8-A07W	Stage IV	NA		Positive	Positive	Negative	Alive	mutant	wildtype	wildtype	wildtype	wildtype	Intermediate infiltration	3.1854	0.235688	0.499804	0.215106	1.67496	1.72245	0.996408	1.1873	1.22448	0.331548	1.99951	5.65615	6.64289	0	0.582292	3.70261	1.82471	0.104531	1.94461	0.633642
138	TCGA-A8-A07Z-01A	TCGA-A8-A07Z	Stage II	NA		Positive	Positive	Negative	Alive	wildtype	wildtype	wildtype	mutant	wildtype	Intermediate infiltration	5.15029	0.213755	0	0.492141	2.22306	1.93407	0.821076	1.42596	2.20399	0.96821	2.61112	6.61966	5.0033	0.0314203	0.848764	3.37161	1.95038	0.339577	1.60155	0.574007
139	TCGA-A8-A081-01A	TCGA-A8-A081	Stage II	NA		Positive	Positive	Negative	Alive	mutant	wildtype	wildtype	wildtype	wildtype	Intermediate infiltration	3.51454	1.07675	0.233252	0.0951141	3.65556	3.46116	1.90543	3.51754	3.23386	0.621438	4.1834	8.51012	9.70538	0.0680774	2.12532	4.88026	2.6572	0.631366	2.61404	1.19652
140	TCGA-A8-A082-01A	TCGA-A8-A082	Stage II	NA		Positive	Positive	Negative	Alive	wildtype	wildtype	wildtype	wildtype	wildtype	Low infiltration	4.90457	0.302754	0	0.0995418	0.626614	0.452615	0.532123	0.497748	0.488345	0.578412	0.646377	0.506664	0.355248	0	0.158758	2.92067	1.60019	0	1.76211	0.685765
141	TCGA-A8-A083-01A	TCGA-A8-A083	Stage II	NA		Positive	Positive	Negative	Alive	wildtype	wildtype	mutant	wildtype	wildtype	Low infiltration	4.36539	0.0748197	0	0.840993	0.981966	1.0789	0.343707	0.488206	1.06664	0.338504	1.94595	4.18455	3.13168	0	0.4497	4.3826	2.7735	0.055289	1.54027	0.352698
142	TCGA-A8-A084-01A	TCGA-A8-A084	Stage II	NA		Positive	Negative	Negative	Alive	NA	NA	NA	NA	NA	Low infiltration	3.9978	0.0597747	0	1.58886	0.600894	0.603391	0.379121	0.285033	0.174879	0.507537	1.0085	6.55433	5.01659	0.0487177	0.0363246	4.03684	3.18391	0.0246726	2.06866	0.448316
143	TCGA-A8-A085-01A	TCGA-A8-A085	Stage II	NA		Positive	Positive	Negative	Alive	wildtype	wildtype	wildtype	wildtype	wildtype	Low infiltration	3.1899	0.0113368	0	0	0.0473321	0.025961	0.209158	0.00409442	0.352054	0.301301	0.0491539	0.664605	0.444796	0	0.118482	3.08665	1.73701	0.00694438	0.215454	0.223935
144	TCGA-A8-A086-01A	TCGA-A8-A086	Stage II	NA		Positive	Positive	Negative	Alive	NA	NA	NA	NA	NA	Low infiltration	2.52437	0.282473	0.0330074	0.304878	0.856879	0.722763	0.492636	1.05537	0.381684	0.552823	0.820687	6.72485	5.41601	0	0.261465	3.66478	2.32478	0.0229026	1.74204	0.504844
145	TCGA-A8-A08A-01A	TCGA-A8-A08A	Stage I	NA		Positive	Positive	Negative	Alive	NA	NA	NA	NA	NA	Intermediate infiltration	5.26249	0.417223	0	0.947262	2.32816	2.14022	1.52088	0.746314	0.832872	0.682534	1.93045	4.33731	5.49062	0.0454874	0.946685	4.43269	2.24725	0.143479	1.61181	0.671887
146	TCGA-A8-A08B-01A	TCGA-A8-A08B	Stage II	NA		Positive	Negative	Positive	Alive	wildtype	wildtype	wildtype	wildtype	wildtype	Intermediate infiltration	4.28174	0.273578	0	0	2.82203	2.60688	1.22412	1.64873	1.96677	0.707102	3.39657	8.42723	8.13283	0.63987	1.09268	3.03755	3.04405	0.387766	2.39521	0.982268
147	TCGA-A8-A08C-01A	TCGA-A8-A08C	Stage II	NA		Positive	Positive	Positive	Alive	wildtype	wildtype	wildtype	wildtype	wildtype	Low infiltration	3.82648	0.202519	0	1.30269	1.26193	1.19484	0.468408	1.21763	0.591608	0.293143	1.58718	3.3933	2.01817	0.0218983	0.551435	4.41908	2.2139	0.132267	2.12998	0.466621
148	TCGA-A8-A08F-01A	TCGA-A8-A08F	Stage III	NA		Positive	Positive	Negative	Alive	wildtype	wildtype	wildtype	wildtype	wildtype	High infiltration	3.16506	0.420371	0.0949196	0.478981	2.75319	2.95332	1.4506	2.39498	2.87714	0.759713	2.87325	2.25256	4.96691	0	1.10691	3.20218	2.13261	0.20222	2.47399	1.06233
149	TCGA-A8-A08G-01A	TCGA-A8-A08G	Stage II	NA		Positive	Positive	Positive	Alive	wildtype	wildtype	mutant	wildtype	wildtype	Intermediate infiltration	3.09888	0.337943	0.032031	0.139412	2.15311	1.90787	0.883971	1.38362	1.76418	0.688641	1.8546	5.24124	4.76045	0.0177273	0.544914	3.86731	2.58295	0.0995044	1.7618	0.820954
150	TCGA-A8-A08H-01A	TCGA-A8-A08H	Stage II	NA		Positive	Positive	Positive	Alive	wildtype	wildtype	wildtype	wildtype	wildtype	Intermediate infiltration	3.5406	0.719809	0.0479521	0.118905	3.14394	2.85319	1.52633	2.10178	2.44214	1.01891	3.44221	8.10812	6.15718	0	2.24626	3.50922	2.00047	0.906086	1.74484	1.49703
151	TCGA-A8-A08I-01A	TCGA-A8-A08I	Stage II	NA		Positive	Positive	Negative	Alive	NA	NA	NA	NA	NA	High infiltration	4.7299	1.53435	0.646807	0.384083	4.34048	4.25458	2.61877	4.2019	4.15585	1.03697	4.88116	8.17362	10.797	0.698714	2.05444	3.60922	1.77999	0.671416	2.10318	1.79533
152	TCGA-A8-A08J-01A	TCGA-A8-A08J	Stage IV	NA		Positive	Negative	Negative	Dead	wildtype	wildtype	mutant	wildtype	wildtype	Intermediate infiltration	2.50752	0.25008	0.0700188	0.049791	1.56794	1.57395	0.696114	1.32588	1.26051	0.451255	1.69569	8.92822	9.1514	0	0.395219	3.96635	1.94408	0.053561	2.08281	0.715445
153	TCGA-A8-A08L-01A	TCGA-A8-A08L	Stage III	NA		Positive	Negative	Negative	Dead	wildtype	wildtype	wildtype	wildtype	wildtype	Intermediate infiltration	2.84056	0.928116	0.0361568	0.246552	3.43518	3.42014	1.91121	2.49959	2.70376	0.571116	3.45271	7.59612	6.74848	0.0200235	1.61579	4.35092	3.18111	0.808207	2.30711	1.28252
154	TCGA-A8-A08O-01A	TCGA-A8-A08O	Stage IV	NA		Positive	Positive	Negative	Alive	wildtype	wildtype	wildtype	wildtype	wildtype	Low infiltration	2.91532	0.391686	0	0.0715226	1.24857	1.0866	0.398641	1.19155	0.852504	0.730132	0.983397	9.51042	6.9048	0	0.733034	3.82071	2.38722	0.175554	1.95192	0.440834
155	TCGA-A8-A08P-01A	TCGA-A8-A08P	Stage III	NA		Positive	Positive	Positive	Alive	mutant	wildtype	wildtype	wildtype	wildtype	High infiltration	4.21879	1.18552	0.0481751	0.488319	4.18435	3.82745	2.18247	3.13745	2.66543	0.976488	3.60589	7.63664	7.68882	0.247315	1.85197	4.01233	2.73043	0.605226	1.99628	1.75196
156	TCGA-A8-A08R-01A	TCGA-A8-A08R	Stage II	NA		Negative	Negative	Negative	Alive	mutant	wildtype	wildtype	wildtype	wildtype	High infiltration	2.73546	0.923235	0.256019	0.194045	3.0956	3.18492	2.84377	2.27366	2.13272	0.431222	3.41846	7.6231	11.1831	0.0380617	1.26256	4.33482	3.03825	0.626444	2.4373	3.39568
157	TCGA-A8-A08S-01A	TCGA-A8-A08S	Stage II	NA		Positive	Positive	Positive	Alive	wildtype	wildtype	wildtype	wildtype	wildtype	Intermediate infiltration	4.52439	0.206134	2.22889	1.99307	1.50579	1.31896	0.622921	1.12287	1.15048	0.569956	1.39102	5.39705	3.9012	0	0.296473	4.11121	3.15878	0.111726	1.89557	0.532702
158	TCGA-A8-A08T-01A	TCGA-A8-A08T	Stage IV	NA		Positive	Positive	Positive	Alive	wildtype	wildtype	wildtype	wildtype	wildtype	Low infiltration	3.40327	0.32	0.0381391	0.627391	1.46378	1.62029	0.772334	1.33516	1.37631	0.644137	1.82241	7.60743	7.76119	0.0211278	1.02113	4.42353	2.62752	0.3411	2.152	0.48864
159	TCGA-A8-A08X-01A	TCGA-A8-A08X	Stage III	NA		Negative	Negative	Positive	Alive	mutant	wildtype	wildtype	wildtype	wildtype	Intermediate infiltration	4.50088	1.8388	0.11877	0.534427	2.98498	3.11927	1.51751	1.81687	2.44559	0.821722	2.99289	8.98487	13.5516	0	1.57634	3.41979	2.76038	0.400958	2.41627	1.52502
160	TCGA-A8-A08Z-01A	TCGA-A8-A08Z		NA		Positive	Positive	Negative	Alive	wildtype	wildtype	wildtype	wildtype	wildtype	Intermediate infiltration	2.42689	0.568699	0	0.194792	2.29685	2.06327	1.17162	1.31478	0.663982	0.751557	2.70309	5.71262	4.74565	0	1.24223	3.71786	2.34306	0.052765	1.76642	1.08784
161	TCGA-A8-A090-01A	TCGA-A8-A090	Stage II	NA		Positive	Positive	Positive	Alive	wildtype	wildtype	wildtype	wildtype	wildtype	Intermediate infiltration	2.37906	0.371474	0	0.567614	1.93034	2.00595	0.927783	1.82554	1.62008	0.56131	2.22935	7.00931	6.00374	0	0.902239	3.82776	2.17987	0.11718	1.92842	0.867169
162	TCGA-A8-A091-01A	TCGA-A8-A091	Stage II	NA		Positive	Negative	Negative	Alive	wildtype	wildtype	wildtype	wildtype	mutant	Intermediate infiltration	3.66308	0.441143	0	0.0442865	1.93104	1.84797	0.912887	1.66565	1.40786	0.35969	2.41917	7.36146	7.37722	0.028937	0.77775	3.56286	2.20371	0.233298	2.01004	0.634332
163	TCGA-A8-A092-01A	TCGA-A8-A092	Stage III	NA		Positive	Positive	Negative	Alive	mutant	wildtype	wildtype	wildtype	wildtype	Intermediate infiltration	3.64849	0.249038	0.0336307	0.128635	1.66869	1.58169	0.713484	1.03485	0.36096	0.502842	1.36591	4.27757	4.1202	0	0.311573	3.88794	2.66474	0.0553862	2.72311	0.529259
164	TCGA-A8-A093-01A	TCGA-A8-A093	Stage II	NA		Positive	Positive	Negative	Alive	wildtype	wildtype	wildtype	mutant	wildtype	Low infiltration	3.31155	0.062677	0	0.704368	0.407585	0.353057	0.370384	0.420081	0.518289	0.655766	0.687634	7.38478	5.95542	0	0.299122	3.88641	2.12134	0.0202979	1.81584	0.382152
165	TCGA-A8-A094-01A	TCGA-A8-A094	Stage II	NA		Positive	Negative	Negative	Alive	mutant	wildtype	wildtype	wildtype	wildtype	High infiltration	2.76061	0.74741	0.0712104	0.455823	3.71761	3.34377	1.63062	2.69446	2.46287	0.348966	4.00697	9.76574	10.0214	0.223033	1.29163	3.25182	2.45624	0.432796	2.24401	1.11843
166	TCGA-A8-A095-01A	TCGA-A8-A095	Stage I	NA		Positive	Positive	Negative	Alive	wildtype	wildtype	wildtype	wildtype	wildtype	Intermediate infiltration	2.7203	0.496087	0	0.192662	2.31669	1.9164	0.936268	1.62269	1.20252	0.759765	2.42076	6.51168	6.21501	0	1.72743	3.95051	2.59439	0.445827	2.03877	0.647043
167	TCGA-A8-A096-01A	TCGA-A8-A096	Stage II	NA		Positive	Positive	Negative	Alive	wildtype	wildtype	wildtype	wildtype	wildtype	High infiltration	4.02023	0.715987	0.347442	2.4157	3.39832	3.34751	2.00118	3.01155	2.13154	0.914589	3.63416	8.90571	7.40148	0.0916741	1.28294	3.24746	2.33788	0.166562	1.52691	1.36347
168	TCGA-A8-A097-01A	TCGA-A8-A097	Stage II	NA		Positive	Positive	Positive	Alive	mutant	wildtype	wildtype	wildtype	wildtype	Intermediate infiltration	3.29112	0.468529	0.0287431	0.133065	1.78628	1.94424	0.928851	1.40183	1.46117	0.725075	1.82584	6.79999	5.91496	0.0316258	0.750905	4.16993	2.31879	0.376014	1.79476	0.838792
169	TCGA-A8-A099-01A	TCGA-A8-A099	Stage X	NA		Positive	Positive	Positive	Alive	wildtype	wildtype	wildtype	wildtype	wildtype	Low infiltration	3.36846	0.30188	0	1.13139	1.7478	1.6332	1.04051	1.02159	0.43778	0.373737	1.98329	3.81235	3.444	0.0193427	0.979664	3.60892	2.76739	0.174785	1.78219	0.559423
170	TCGA-A8-A09A-01A	TCGA-A8-A09A	Stage X	NA		Positive	Positive	Negative	Alive	wildtype	wildtype	wildtype	wildtype	wildtype	Intermediate infiltration	3.45041	0.73989	0	0.685126	2.64116	2.7721	1.25379	2.45797	1.24668	0.526389	2.99312	8.38666	6.25114	0.0277609	1.60796	4.05463	1.93897	0.364959	1.66395	0.835302
171	TCGA-A8-A09B-01A	TCGA-A8-A09B	Stage III	NA		Positive	Positive	Negative	Alive	wildtype	wildtype	wildtype	wildtype	wildtype	Low infiltration	4.25231	0.341951	0	0.0438235	1.52548	1.51224	0.7186	1.31605	1.14588	0.764235	1.67237	7.44505	5.51227	0	0.440587	3.83334	2.79665	0.115104	1.8555	0.477203
172	TCGA-A8-A09D-01A	TCGA-A8-A09D	Stage II	NA		Positive	Positive	Negative	Alive	wildtype	wildtype	wildtype	wildtype	wildtype	High infiltration	2.96821	0.556646	0.0424932	0.047917	2.24291	2.32578	1.37737	1.29917	1.54338	0.489711	2.76548	5.45208	5.1258	0	1.52096	3.96693	2.12285	0.103539	1.73799	0.744917
173	TCGA-A8-A09E-01A	TCGA-A8-A09E	Stage III	NA		Positive	Positive	Positive	Alive	wildtype	wildtype	wildtype	wildtype	wildtype	Low infiltration	3.44692	0.169328	0	0.0128906	1.00897	1.11821	0.50903	0.742404	0.709046	0.300238	1.40125	4.08633	2.68256	0	0.391547	3.56704	1.81632	0.121527	2.11824	0.316332
174	TCGA-A8-A09G-01A	TCGA-A8-A09G	Stage III	NA		Positive	Negative	Positive	Alive	wildtype	wildtype	wildtype	wildtype	wildtype	High infiltration	3.16273	1.11955	0.0331247	0.328652	3.18756	3.21515	1.90634	2.28412	2.66519	0.554472	3.37599	9.51316	9.95363	0.106674	1.66221	4.09271	2.33903	0.975816	2.51538	1.11242
175	TCGA-A8-A09I-01A	TCGA-A8-A09I	Stage II	NA		Positive	Positive	Positive	Alive	wildtype	wildtype	wildtype	wildtype	wildtype	Intermediate infiltration	3.0429	0.36885	0.0444629	0.384036	2.34732	2.18404	0.800516	2.47201	1.94323	0.451907	2.38915	6.96238	7.60393	0.0123801	0.407414	4.13087	2.15841	0.222355	2.08477	0.882816
176	TCGA-A8-A09K-01A	TCGA-A8-A09K	Stage II	NA		Positive	Positive	Negative	Alive	wildtype	wildtype	wildtype	wildtype	wildtype	Intermediate infiltration	3.02417	0.799877	0	0.0555402	3.48329	3.38562	1.65083	3.35479	2.49315	0.772457	4.18097	8.95873	8.94135	0.0273398	1.66588	3.85325	2.37682	0.349172	2.34359	1.31694
177	TCGA-A8-A09M-01A	TCGA-A8-A09M	Stage III	NA		Positive	Positive	Negative	Alive	wildtype	wildtype	wildtype	wildtype	wildtype	Intermediate infiltration	3.30514	0.72724	0.194681	0.967044	3.25451	3.06589	1.67511	2.51986	2.15152	0.63501	3.34553	8.54966	9.44398	0	1.70323	4.14744	1.79701	0.460051	1.60858	1.04533
178	TCGA-A8-A09N-01A	TCGA-A8-A09N	Stage III	NA		Positive	Positive	Positive	Alive	mutant	wildtype	wildtype	wildtype	wildtype	Intermediate infiltration	3.51686	0.378898	0	0.354808	2.30377	2.2346	0.856084	1.9415	1.78881	0.70596	2.36855	6.8024	6.42496	0	0.817488	3.55981	2.64508	0.138969	2.23161	0.67091
179	TCGA-A8-A09Q-01A	TCGA-A8-A09Q	Stage III	NA		Positive	Positive	Negative	Alive	mutant	wildtype	wildtype	wildtype	wildtype	Intermediate infiltration	3.97253	0.723223	0	0.196883	3.0086	2.99993	1.72789	1.87502	2.07631	0.456288	3.05453	9.66315	9.60253	0.0729085	1.99712	3.52505	1.91526	0.525367	2.55197	1.2793
180	TCGA-A8-A09R-01A	TCGA-A8-A09R	Stage II	NA		Positive	Positive	Negative	Alive	NA	NA	NA	NA	NA	Intermediate infiltration	3.4068	0.453002	0	0.00933333	2.4074	2.23189	1.16485	2.11118	1.86207	0.530606	2.60464	7.88463	6.19061	0.0360592	0.800905	4.30026	2.55329	0.148013	1.81132	0.859548
181	TCGA-A8-A0A9-01A	TCGA-A8-A0A9	Stage II	NA		Positive	Positive	Negative	Alive	wildtype	wildtype	wildtype	wildtype	mutant	Intermediate infiltration	4.12807	0.31359	0.0976565	0.161802	2.08509	2.19424	1.18193	1.67207	1.44811	1.1403	2.25923	3.37963	2.06002	0.054595	0.590572	3.52574	2.37132	0.0458375	1.6816	0.701251
182	TCGA-AC-A23C-01A	TCGA-AC-A23C	Stage II	NA		Positive	Positive	Positive	Alive	mutant	wildtype	wildtype	wildtype	wildtype	Intermediate infiltration	2.99183	0.817077	0	0.355752	2.77708	2.82228	1.14425	2.47737	1.87046	0.385751	3.19736	9.26145	9.31499	0	1.30917	3.81049	2.83077	0.26758	1.69365	1.06507
183	TCGA-AC-A23E-01A	TCGA-AC-A23E	Stage II	NA		Positive	Positive		Alive	wildtype	wildtype	wildtype	mutant	wildtype	Intermediate infiltration	3.27164	0.112975	0	0.227679	0.695874	0.744105	0.69089	0.533282	0.827175	0.419248	1.31537	3.76321	3.77184	0	0.597009	3.83427	2.71872	0.021403	1.7383	0.523629
184	TCGA-AC-A23H-01A	TCGA-AC-A23H	Stage II	NA		Positive	Negative	Positive	Alive	wildtype	wildtype	wildtype	wildtype	wildtype	Low infiltration	2.43947	0.133037	0	1.06969	0.790163	0.829111	0.670204	0.654627	0.462947	0.222354	0.683702	4.76543	5.40818	0	0.270071	4.49378	2.26581	0.0226526	2.17802	0.351901
185	TCGA-AC-A2BK-01A	TCGA-AC-A2BK	Stage III	NA		Negative	Negative	Negative	Alive	mutant	wildtype	wildtype	wildtype	wildtype	Low infiltration	0.69609	0.107508	0	0	0.932471	0.858515	0.359891	1.82413	0.547493	0.184499	1.60373	4.92694	7.90726	0	0.302359	3.87317	2.4662	0.0225776	4.15358	0.226381
186	TCGA-AC-A2BM-01A	TCGA-AC-A2BM	Stage II	1		Positive	Positive		Alive	wildtype	wildtype	wildtype	wildtype	wildtype	Intermediate infiltration	2.80559	0.787995	0.452575	0.0967789	3.07986	2.83256	1.47604	1.93406	1.8696	0.66688	3.09145	6.50067	8.66233	0.0241922	1.75928	3.89464	1.23887	0.337163	2.17175	1.33071
187	TCGA-AC-A5EH-01A	TCGA-AC-A5EH	Stage II	NA		Positive	Negative	Negative	Alive	mutant	wildtype	wildtype	wildtype	wildtype	Intermediate infiltration	3.27425	0.328927	0.214465	0.0258895	2.20649	2.00813	1.03413	1.42862	0.971156	0.88503	2.35556	1.75363	3.11164	0	0.804878	4.18787	2.43818	0.074769	1.73615	0.757446
188	TCGA-AC-A5XU-01A	TCGA-AC-A5XU	Stage II	NA		Positive	Positive	Negative	Alive	mutant	wildtype	wildtype	wildtype	wildtype	Intermediate infiltration	2.39903	0.179777	0.176877	0.0901355	1.6122	1.73473	0.871412	1.53162	0.958517	0.758609	1.65961	8.5869	10.2211	0.124046	0.665931	3.65869	2.50139	0.0944241	1.824	0.55168
189	TCGA-AC-A62V-01A	TCGA-AC-A62V	Stage IV	NA		Positive	Positive		Alive	wildtype	wildtype	mutant	wildtype	wildtype	Low infiltration	6.1691	0.0685403	0	0.0851258	1.29259	0.719245	1.01016	0.328161	1.03431	1.07907	1.27799	4.87833	4.46383	0	0.646704	2.8556	1.88363	0	2.35193	0.394704
190	TCGA-AC-A62X-01A	TCGA-AC-A62X	Stage II	NA		Positive	Negative		Alive	mutant	wildtype	wildtype	wildtype	wildtype	Low infiltration	1.5708	0.0423671	0.0920791	0.0133654	0.4404	0.365236	0.126548	0.280632	0.434883	0.985642	0.40851	4.85617	3.19644	0	0.14767	3.84874	3.07376	0.0830285	2.83223	0.335465
191	TCGA-AC-A6IW-01A	TCGA-AC-A6IW	Stage II	0		Negative	Negative	Negative	Alive	mutant	wildtype	wildtype	wildtype	wildtype	Intermediate infiltration	4.041	1.02447	0.0677282	2.16855	4.52976	3.82086	2.30384	3.24845	1.048	0.827697	4.02481	8.96797	8.48473	0.0561728	1.57285	3.70642	2.85357	1.77374	2.21812	1.55872
192	TCGA-AC-A6NO-01A	TCGA-AC-A6NO	Stage II	NA		Positive	Positive	Negative	Alive	wildtype	wildtype	mutant	wildtype	wildtype	Low infiltration	5.30921	0.407521	0	0.729405	1.84503	1.74096	0.836473	1.27924	0.86778	0.609296	1.82457	8.72579	6.82497	0	0.945286	3.5597	2.40484	0.257129	1.91478	0.649774
193	TCGA-AC-A7VB-01A	TCGA-AC-A7VB	Stage II	NA		Positive	Negative		Alive	wildtype	wildtype	wildtype	wildtype	wildtype	Low infiltration	3.28028	0.0645836	0	0.0306146	0.60041	0.402062	0.205912	2.31588	0.294712	1.08863	0.696136	4.94708	4.51289	0.0199708	0.271386	3.96388	2.86809	0.0447465	1.7605	0.158348
194	TCGA-AC-A8OP-01A	TCGA-AC-A8OP	Stage I	0		Positive	Positive	Indeterminate	Alive	wildtype	wildtype	mutant	wildtype	wildtype	Intermediate infiltration	3.85918	0.704739	0.057924	0.172844	2.40802	2.1101	1.41846	1.53373	1.76487	0.757233	2.29467	7.9762	6.19249	0	1.35481	3.44408	2.19962	0.728706	1.86693	1.04104
195	TCGA-AC-A8OQ-01A	TCGA-AC-A8OQ	Stage II	NA		Negative	Negative	Indeterminate	Alive	mutant	wildtype	wildtype	wildtype	wildtype	Intermediate infiltration	3.58105	1.07858	0.278098	0.148065	3.751	3.37104	2.57631	2.72174	1.908	0.749338	3.49529	9.7821	13.3486	0.0979415	1.44412	3.06872	2.4511	1.10202	2.24307	2.26987
196	TCGA-AN-A03X-01A	TCGA-AN-A03X	Stage II	0		Positive	Positive	Positive	Alive	wildtype	wildtype	wildtype	wildtype	wildtype	Low infiltration	3.60519	0.234265	0	0	1.10214	0.775431	0.720855	1.32331	1.17309	0.994173	2.02447	4.40857	3.8687	0	1.03449	4.75315	2.3092	0.00894738	1.26182	0.553222
197	TCGA-AN-A03Y-01A	TCGA-AN-A03Y	Stage II	0		Positive	Positive	Negative	Alive	wildtype	wildtype	wildtype	wildtype	mutant	Intermediate infiltration	3.14753	0.768637	0.143157	0.33934	2.85774	2.87592	1.66401	2.26122	1.97048	0.655386	3.14131	7.46224	6.41046	0	0.750518	2.90511	2.66188	0.299612	2.20346	1.12785
198	TCGA-AN-A041-01A	TCGA-AN-A041	Stage II	NA		Positive	Negative	Positive	Alive	wildtype	wildtype	mutant	wildtype	wildtype	Low infiltration	3.41692	0.21009	0	0.378971	1.2635	1.2525	0.733172	0.607546	1.17741	0.198492	1.19121	8.13082	6.84577	0	0.703209	4.21033	1.8953	0.222428	1.44032	0.417729
199	TCGA-AN-A046-01A	TCGA-AN-A046	Stage II	0		Positive	Positive	Negative	Alive	mutant	wildtype	wildtype	wildtype	wildtype	High infiltration	4.77021	1.0032	0	0.951498	3.71941	3.87323	2.16754	3.26017	2.96132	0.656885	3.66737	5.57554	4.61934	0	1.22737	3.60152	2.20961	0.607919	1.88433	1.17938
200	TCGA-AN-A049-01A	TCGA-AN-A049	Stage II	0		Positive	Positive	Negative	Alive	wildtype	wildtype	wildtype	wildtype	wildtype	Intermediate infiltration	3.97985	0.457097	0.137846	0.442222	2.46891	2.56181	0.848233	1.63551	1.49493	0.400302	2.09604	6.71051	5.9123	0.0263108	1.20041	4.99517	2.33707	0.35309	1.56764	0.790877
201	TCGA-AN-A04A-01A	TCGA-AN-A04A	Stage III	0		Positive	Positive	Negative	Alive	wildtype	wildtype	mutant	wildtype	wildtype	Intermediate infiltration	4.37475	0.339703	0	0.290852	1.70493	1.8694	0.554919	1.06833	0.635012	0.410341	2.00544	8.418	7.21641	0	1.23393	3.86023	1.84135	0.0880934	1.43287	0.42669
202	TCGA-AN-A04C-01A	TCGA-AN-A04C	Stage II	0		Negative	Negative	Positive	Alive	mutant	wildtype	wildtype	wildtype	wildtype	Intermediate infiltration	4.39902	2.23651	0.0346919	0.0678021	2.06864	2.29752	1.80955	1.48135	1.05162	0.399382	2.14822	9.91643	9.37439	0.0192079	1.47566	3.08207	3.97088	0.297321	2.65651	0.535958
203	TCGA-AN-A04D-01A	TCGA-AN-A04D	Stage II	0		Negative	Negative	Negative	Alive	wildtype	wildtype	wildtype	wildtype	wildtype	Low infiltration	0.814507	0.0221748	0	0.0547767	0.607734	0.659844	0.429915	0.308107	0.772122	0.367094	0.695977	5.2117	6.06266	0	0.407909	3.91434	2.41307	0.0536588	2.04848	0.242639
204	TCGA-AN-A0AJ-01A	TCGA-AN-A0AJ	Stage II	0		Positive	Positive	Positive	Alive	mutant	wildtype	wildtype	wildtype	wildtype	Intermediate infiltration	3.91653	0.794359	0.0651261	0.428268	3.65631	3.56118	1.70473	2.79001	2.90921	0.584453	4.17002	8.54071	7.75647	0	1.48693	4.35302	5.82248	0.555164	3.55158	1.29572
205	TCGA-AN-A0AK-01A	TCGA-AN-A0AK	Stage II	0		Positive	Negative	Positive	Alive	wildtype	wildtype	mutant	wildtype	wildtype	Intermediate infiltration	2.82521	0.189084	0	0.08482	1.79992	1.99912	0.777077	1.21137	1.50889	0.416278	2.40777	7.24836	8.06441	0	0.952322	3.62194	2.7489	0.109778	1.41446	0.506248
206	TCGA-AN-A0AL-01A	TCGA-AN-A0AL	Stage III	0		Negative	Negative	Negative	Alive	mutant	wildtype	wildtype	wildtype	wildtype	Intermediate infiltration	4.74608	0.657556	0.086155	0.467151	2.97858	3.13451	2.24737	1.36676	1.49701	0.696725	3.26887	10.2895	11.2514	0	1.96098	3.61516	1.97557	3.68701	1.45732	0.976976
207	TCGA-AN-A0AM-01A	TCGA-AN-A0AM	Stage II	0		Positive	Negative	Negative	Alive	wildtype	wildtype	mutant	wildtype	wildtype	Intermediate infiltration	4.10751	0.501515	0.0343372	0.0194969	2.97751	2.76679	1.10029	1.76111	2.3475	0.661005	2.69748	8.37045	9.03094	0.110477	0.705079	3.93369	3.2721	0.146114	2.12164	0.672905
208	TCGA-AN-A0AR-01A	TCGA-AN-A0AR	Stage II	0		Negative	Negative	Negative	Alive	mutant	wildtype	wildtype	wildtype	wildtype	Low infiltration	1.52774	1.18422	0.0376227	0.0424339	1.31129	1.02429	1.44058	0.498964	0.611404	0.253815	1.23093	5.78354	4.73386	0	0.332562	3.91505	3.51794	0.178276	3.40876	0.349908
209	TCGA-AN-A0AS-01A	TCGA-AN-A0AS	Stage III	0		Positive	Negative	Negative	Alive	mutant	wildtype	wildtype	wildtype	wildtype	Intermediate infiltration	2.61946	0.150262	0	0.111682	1.0492	1.11543	0.542195	0.996761	0.827175	0.540477	1.17506	4.12254	2.61168	0	0.361536	3.49371	1.97659	0.00630312	1.93487	0.454232
210	TCGA-AN-A0AT-01A	TCGA-AN-A0AT	Stage II	0		Negative	Negative	Negative	Alive	wildtype	wildtype	wildtype	wildtype	wildtype	Intermediate infiltration	2.59249	1.30957	0.0317763	0.581988	2.86529	2.71227	1.66483	1.93452	1.46675	0.295122	2.55251	8.94471	8.91474	0.102436	1.11465	2.61432	2.77068	1.02921	2.90962	0.66311
211	TCGA-AN-A0FD-01A	TCGA-AN-A0FD	Stage II	0		Positive	Positive	Positive	Alive	wildtype	wildtype	mutant	wildtype	wildtype	Intermediate infiltration	3.5664	0.310491	0	0.325502	2.15981	2.19927	0.767591	1.43463	2.0587	0.848667	2.71378	7.61729	9.21853	0.0770132	0.973361	4.00677	1.87576	0.0262454	1.95507	0.472895
212	TCGA-AN-A0FF-01A	TCGA-AN-A0FF	Stage I	0		Positive	Positive	Negative	Alive	wildtype	wildtype	wildtype	wildtype	wildtype	Intermediate infiltration	2.34788	0.559651	0.0429686	0.396084	2.56847	2.79896	1.43466	1.9156	2.1593	0.448618	2.7016	10.4645	8.31986	0	1.11225	3.9974	1.65223	0.374979	1.58237	0.856438
213	TCGA-AN-A0FJ-01A	TCGA-AN-A0FJ	Stage IV	0		Positive	Negative	Positive	Alive	mutant	wildtype	wildtype	wildtype	wildtype	Intermediate infiltration	1.1873	0.386906	0.0692505	1.77253	1.88548	2.09949	0.656746	1.44053	1.41117	0.340202	2.36955	5.30977	5.03129	0	0.914215	3.62998	2.22261	4.31591	2.36208	0.606057
214	TCGA-AN-A0FK-01A	TCGA-AN-A0FK	Stage III	0		Positive	Positive	Positive	Alive	wildtype	wildtype	wildtype	wildtype	wildtype	Low infiltration	4.44682	0.145016	0	0.421879	1.18731	1.3604	0.462995	0.893975	0.953677	0.273176	1.20684	4.992	10.1696	0	0.446686	3.58402	2.22285	0.0226711	1.86536	0.326217
215	TCGA-AN-A0FL-01A	TCGA-AN-A0FL	Stage II	0		Negative	Negative	Positive	Alive	mutant	wildtype	wildtype	wildtype	wildtype	Low infiltration	3.41252	0.880601	0	0.0259027	0.708012	0.731973	1.18969	0.304635	0.448352	0.302747	0.967668	4.19209	4.35002	0	0.583283	3.78589	2.24153	0.0869055	2.26046	0.144493
216	TCGA-AN-A0FT-01A	TCGA-AN-A0FT	Stage II	0		Positive	Positive	Positive	Alive	mutant	wildtype	wildtype	wildtype	wildtype	Intermediate infiltration	4.41873	0.231705	0	0.0110395	1.73969	1.82219	0.725916	1.46408	1.66581	0.327193	2.63335	3.98291	3.08974	0.0214469	1.13805	4.03311	2.12725	0.109665	1.19672	0.449566
217	TCGA-AN-A0FV-01A	TCGA-AN-A0FV	Stage II	0		Negative	Negative	Positive	Alive	mutant	wildtype	wildtype	wildtype	wildtype	Low infiltration	3.76154	0.142832	0	0.108362	0.33798	0.37733	0.365282	0.233228	0.239655	0.200834	0.349728	4.50657	2.72629	0	0.0322168	3.83669	1.94424	0.0109777	1.91595	0.516379
218	TCGA-AN-A0FW-01A	TCGA-AN-A0FW	Stage III	0		Positive	Indeterminate	Negative	Alive	wildtype	wildtype	wildtype	wildtype	wildtype	Intermediate infiltration	3.59969	0.334636	0	0.115932	2.54134	2.25291	0.513955	1.65001	0.730524	0.238948	2.86347	8.02262	6.81232	0	1.5548	3.8484	2.21314	0.327985	1.80697	0.432845
219	TCGA-AN-A0FX-01A	TCGA-AN-A0FX	Stage II	0		Negative	Negative	Positive	Alive	mutant	wildtype	wildtype	wildtype	wildtype	Intermediate infiltration	1.50841	2.31234	0	0.289967	1.58175	1.64746	1.03899	1.25598	1.06056	0.577096	1.72234	8.76168	7.56497	0.0194369	0.844398	3.8597	2.56236	0.393254	2.15732	0.790768
220	TCGA-AN-A0FY-01A	TCGA-AN-A0FY	Stage I	0		Positive	Positive	Negative	Alive	mutant	wildtype	wildtype	wildtype	wildtype	Intermediate infiltration	3.44409	1.55298	0.0609741	0.481581	1.6969	1.60826	0.674672	0.97082	0.639248	0.592024	1.45617	4.10553	3.71925	0	0.871473	3.00581	2.65765	0.103829	2.16354	0.531248
221	TCGA-AN-A0FZ-01A	TCGA-AN-A0FZ	Stage III	0		Positive	Negative	Positive	Alive	wildtype	wildtype	mutant	wildtype	wildtype	Low infiltration	5.02491	0.0636002	0	0.00783934	0.465803	0.51162	0.379551	0.397698	0.9437	0.423399	0.655211	4.80682	2.38019	0	0.351676	4.06159	2.3346	0.0114999	1.57572	0.231288
222	TCGA-AN-A0G0-01A	TCGA-AN-A0G0	Stage II	0		Negative	Negative	Negative	Alive	mutant	wildtype	wildtype	wildtype	wildtype	Intermediate infiltration	2.02953	0.190834	0.0957922	0.331748	1.58392	1.46597	1.2497	0.812927	1.02877	0.274346	1.97256	7.40567	8.55679	0.0359115	0.642797	3.00683	2.93793	0.0799228	1.76391	0.26006
223	TCGA-AN-A0XL-01A	TCGA-AN-A0XL	Stage II	NA		Positive	Positive	Negative	Alive	NA	NA	NA	NA	NA	Intermediate infiltration	3.10246	0.336128	0	0.0244613	1.68633	1.39962	0.745676	1.33841	0.915427	0.670746	2.21669	6.36062	4.75263	0.0238519	0.91921	4.27743	2.5025	0.0991785	1.60319	0.543835
224	TCGA-AN-A0XN-01A	TCGA-AN-A0XN	Stage III	NA		Negative	Positive	Negative	Alive	mutant	wildtype	wildtype	wildtype	wildtype	Intermediate infiltration	2.30181	0.745541	0.0493474	0.921708	1.73477	2.00734	0.922569	1.30675	0.55322	0.711014	1.94756	4.57762	4.05945	0	1.12485	3.9147	3.85662	0.0940555	1.97471	0.755681
225	TCGA-AN-A0XO-01A	TCGA-AN-A0XO	Stage III	NA		Positive	Negative	Negative	Alive	wildtype	wildtype	wildtype	wildtype	wildtype	Low infiltration	2.73019	0.132866	0	1.74809	0.528476	0.482755	0.167196	0.447876	0.326574	0.559588	0.573818	4.88234	3.32875	0	0.213699	4.38053	2.5788	0.0214807	1.84367	0.10154
226	TCGA-AN-A0XP-01A	TCGA-AN-A0XP	Stage III	NA		Positive	Positive	Positive	Alive	wildtype	wildtype	wildtype	wildtype	wildtype	Low infiltration	3.54367	0.0664526	0	0	0.788961	0.69333	0.360327	0.456413	0.889271	0.976211	0.884686	6.08103	4.31403	0	0.249757	3.94837	2.63957	0.0161848	1.42766	0.400429
227	TCGA-AN-A0XR-01A	TCGA-AN-A0XR	Stage III	NA		Positive	Negative	Negative	Alive	wildtype	wildtype	mutant	mutant	wildtype	Low infiltration	3.78524	0.0192767	0.0506005	2.37688	0.807892	0.719352	0.177895	0.516333	0.288391	0.980168	0.691156	5.35362	3.97258	0	0.302761	3.69776	2.221	0.0558756	1.47739	0.228705
228	TCGA-AN-A0XS-01A	TCGA-AN-A0XS	Stage III	NA		Negative	Positive	Negative	Alive	wildtype	wildtype	wildtype	wildtype	wildtype	Intermediate infiltration	3.65825	0.993695	0	0.180091	3.48303	3.50121	2.03977	2.86645	2.52331	1.18089	3.7476	11.2773	11.5316	0.0854189	2.19095	4.00933	2.68125	0.829702	1.42078	1.32782
229	TCGA-AN-A0XT-01A	TCGA-AN-A0XT	Stage III	NA		Positive	Negative	Negative	Alive	mutant	wildtype	wildtype	wildtype	wildtype	Low infiltration	3.15311	0.211019	0	0.163569	1.39243	1.5372	0.543539	1.07186	0.842307	0.535509	1.61547	8.65553	8.07664	0	0.785833	3.92826	2.22892	0.355244	1.63863	0.567179
230	TCGA-AN-A0XU-01A	TCGA-AN-A0XU	Stage II	NA		Negative	Negative	Negative	Alive	mutant	wildtype	wildtype	wildtype	wildtype	Intermediate infiltration	2.0584	1.24716	0	1.91191	2.77468	2.40413	1.22843	2.12428	2.7341	0.902747	3.97356	8.54354	9.71519	0.205999	0.985465	4.31453	2.95823	0.216454	2.91329	0.827779
231	TCGA-AN-A0XV-01A	TCGA-AN-A0XV	Stage III	NA		Positive	Positive	Positive	Alive	wildtype	wildtype	wildtype	wildtype	wildtype	Intermediate infiltration	3.50003	0.680284	0.0782074	0.268478	2.73209	2.89892	1.0714	2.1385	1.44709	0.621817	3.27331	9.01245	9.18938	0.0435921	1.18611	4.11369	2.27868	0.4376	1.89365	1.02433
232	TCGA-AN-A0XW-01A	TCGA-AN-A0XW	Stage III	NA		Positive	Positive	Positive	Alive	wildtype	wildtype	wildtype	wildtype	wildtype	High infiltration	4.13988	1.08594	0.0825429	0.387003	3.88468	3.74788	1.71961	3.22425	3.51772	0.967439	3.74199	8.30548	9.02937	0.0460393	1.92317	3.82465	4.40014	0.467492	1.68153	1.35404
233	TCGA-AO-A03L-01A	TCGA-AO-A03L	Stage III	NA		Positive	Positive	Positive	Alive	mutant	wildtype	wildtype	wildtype	wildtype	Intermediate infiltration	3.49074	0.702853	0.0755125	0.203854	2.61739	2.7702	1.25915	2.22275	2.28871	0.773806	2.38311	9.96173	8.20239	0	1.45762	4.19295	2.2142	0.277125	1.99812	0.977247
234	TCGA-AO-A03O-01A	TCGA-AO-A03O	Stage II	0		Positive	Positive	Negative	Dead	mutant	wildtype	wildtype	wildtype	wildtype	High infiltration	3.25157	0.835503	0	0.0585346	2.89197	3.10284	1.14343	1.87535	2.03296	0.520608	3.29426	7.57055	7.65345	0.028829	1.25915	3.19615	5.18953	0.427226	2.2545	1.05511
235	TCGA-AO-A03P-01A	TCGA-AO-A03P	Stage II	2		Positive	Positive	Negative	Alive	wildtype	wildtype	mutant	wildtype	wildtype	Low infiltration	2.27198	0.1518	0	0.0287389	1.34677	1.23228	0.364959	0.915198	0.690029	0.459836	1.03809	4.85549	7.68286	0	0.617243	3.62072	2.84899	0.144146	2.31406	0.313888
236	TCGA-AO-A03R-01A	TCGA-AO-A03R	Stage II	0		Positive	Positive	Negative	Alive	mutant	wildtype	wildtype	wildtype	wildtype	Intermediate infiltration	4.6181	2.44408	0	0.417551	3.8346	3.68434	1.29652	2.65838	2.13601	0.68192	3.961	9.49458	9.92239	0	2.05282	2.56203	1.58141	0.78092	1.63283	1.03729
237	TCGA-AO-A03T-01A	TCGA-AO-A03T	Stage II	NA		Positive	Positive	Negative	Alive	wildtype	wildtype	wildtype	mutant	wildtype	Intermediate infiltration	4.31446	0.387036	0.121835	0.320637	2.4914	2.82696	0.886972	1.78656	1.80675	0.457016	2.37346	6.95659	6.63443	0	1.6985	3.91986	1.43617	0.552974	1.32655	0.591749
238	TCGA-AO-A03V-01A	TCGA-AO-A03V	Stage I	0		Positive	Positive	Negative	Alive	mutant	wildtype	wildtype	wildtype	wildtype	Intermediate infiltration	4.16971	0.451717	0	0.157773	2.14064	1.97398	0.873309	1.65927	0.933938	0.962954	1.75529	9.22995	7.2729	0	1.5761	3.98329	2.84697	0.247503	1.76061	0.521208
239	TCGA-AO-A0J2-01A	TCGA-AO-A0J2	Stage I	0		Negative	Negative	Equivocal	Alive	mutant	wildtype	wildtype	wildtype	wildtype	Intermediate infiltration	5.17943	0.649377	0.0312032	0.493208	3.20481	3.05786	1.05185	2.02638	3.5231	0.428297	4.88159	7.39458	7.09447	0.0172669	1.55569	3.73468	2.30804	0.176335	2.85655	0.668622
240	TCGA-AO-A0J4-01A	TCGA-AO-A0J4	Stage I	0		Negative	Negative	Negative	Alive	mutant	wildtype	wildtype	wildtype	wildtype	High infiltration	2.69768	1.63595	0.107657	0.694381	3.9243	3.99148	2.67989	2.2106	2.82853	0.766426	3.13512	9.01105	9.80196	0.0749617	2.12354	2.84367	3.54287	1.85582	2.26403	3.13147
241	TCGA-AO-A0J6-01A	TCGA-AO-A0J6	Stage II	0		Negative	Negative	Negative	Alive	mutant	wildtype	wildtype	wildtype	wildtype	High infiltration	2.14273	1.16743	0.0292599	0.157996	3.45957	3.40369	1.19834	3.20593	3.95222	0.991859	4.85678	6.55506	7.43884	0.063685	1.01574	3.73382	2.26811	4.04595	1.88892	0.871434
242	TCGA-AO-A0JA-01A	TCGA-AO-A0JA	Stage III	NA		Positive	Positive	Negative	Alive	wildtype	wildtype	wildtype	wildtype	wildtype	Intermediate infiltration	2.43907	0.492096	0	0.0337635	2.47941	2.36226	1.23915	1.79198	0.823689	0.68217	2.62796	10.6561	8.26681	0	1.32662	3.71074	2.67198	0.117719	1.67066	0.75842
243	TCGA-AO-A0JB-01A	TCGA-AO-A0JB	Stage III	0		Positive	Positive	Negative	Alive	mutant	wildtype	wildtype	wildtype	wildtype	Intermediate infiltration	3.43129	0.400553	0	0.044828	2.24437	2.26392	0.707398	1.28033	1.48987	0.886259	1.60161	9.2198	9.0718	0	1.31309	3.0152	1.33828	0.178035	1.75069	0.362823
244	TCGA-AO-A0JC-01A	TCGA-AO-A0JC	Stage II	0		Positive	Positive	Negative	Alive	wildtype	wildtype	wildtype	wildtype	wildtype	High infiltration	5.46053	3.87645	0.139758	1.70915	7.08632	7.19913	4.37827	5.65053	5.19895	2.40278	6.47525	9.74285	11.0363	0.397727	4.55281	4.42493	3.58926	4.70334	1.62141	4.87417
245	TCGA-AO-A0JD-01A	TCGA-AO-A0JD	Stage III	0		Positive	Positive	Negative	Alive	mutant	wildtype	wildtype	wildtype	wildtype	Intermediate infiltration	5.05304	0.541743	0	1.22218	2.43255	2.23905	0.838678	1.7768	1.42015	0.552195	2.37295	6.33075	6.73788	0.0232468	0.956537	3.68196	3.19376	0.315845	2.49982	0.623648
246	TCGA-AO-A0JE-01A	TCGA-AO-A0JE	Stage III	0		Negative	Negative	Positive	Alive	mutant	wildtype	wildtype	wildtype	wildtype	High infiltration	4.25611	0.865941	0.122012	0.904897	3.72491	3.74942	1.82258	3.25902	2.22574	0.989267	4.25967	8.91835	9.2365	0.456911	1.2382	4.04578	2.44762	0.305611	1.79252	1.49462
247	TCGA-AO-A0JF-01A	TCGA-AO-A0JF	Stage II	0		Positive	Positive	Negative	Alive	wildtype	wildtype	wildtype	mutant	wildtype	Intermediate infiltration	3.50223	0.745322	0.042947	3.70319	2.9522	2.79963	1.40996	2.66802	1.9531	0.487752	3.27558	5.86381	4.95249	0.0702791	1.86539	4.45145	2.53259	0.207396	1.56539	0.856109
248	TCGA-AO-A0JI-01A	TCGA-AO-A0JI	Stage II	1		Positive	Negative	Negative	Alive	wildtype	wildtype	wildtype	wildtype	wildtype	Low infiltration	3.72865	0.306938	0.130102	0.0749286	1.75935	1.78342	0.526785	1.8534	1.42179	0.429537	1.74582	7.5193	6.75436	0	1.34671	3.60456	2.2079	0.319563	1.77806	0.67439
249	TCGA-AO-A0JL-01A	TCGA-AO-A0JL	Stage III	NA		Negative	Negative	Negative	Alive	NA	NA	NA	NA	NA	Low infiltration	1.41237	0.514281	0	0.113414	1.42426	1.15581	0.503033	1.28613	0.924097	0.337446	1.47179	7.5195	6.47894	0.056397	0.422618	3.11684	1.69066	0.104444	1.96707	0.809039
250	TCGA-AO-A0JM-01A	TCGA-AO-A0JM	Stage II	NA		Positive	Positive	Positive	Alive	wildtype	wildtype	wildtype	wildtype	wildtype	Intermediate infiltration	2.38617	0.283097	0	0.180651	2.37466	2.07943	0.721117	1.14863	1.50259	0.576483	2.01513	5.21926	5.75056	0	0.853974	4.04011	2.42428	0.161884	1.41302	0.669345
251	TCGA-AO-A126-01A	TCGA-AO-A126	Stage II	0		Positive	Positive	Negative	Alive	NA	NA	NA	NA	NA	Intermediate infiltration	5.18569	0.37291	0	0.18171	2.74044	2.49662	0.883166	1.58678	1.13975	1.65073	3.05522	6.8769	5.28904	0.0220409	1.5905	3.00745	2.23811	0.0439413	1.03208	0.607084
252	TCGA-AO-A128-01A	TCGA-AO-A128	Stage II	0		Negative	Negative	Negative	Alive	mutant	wildtype	wildtype	wildtype	mutant	High infiltration	4.41068	2.15028	0.61998	0.122277	5.58058	5.39386	3.44296	5.25323	4.48446	1.5422	6.23258	7.52832	9.03018	0.259539	2.72179	3.63142	2.32464	6.65503	2.39405	2.70845
253	TCGA-AO-A129-01A	TCGA-AO-A129	Stage II	NA		Negative	Negative	Negative	Alive	NA	NA	NA	NA	NA	Intermediate infiltration	3.24909	1.03097	0.162992	0.516741	3.90738	3.93812	2.14104	2.99116	2.7116	0.913202	3.78774	11.6246	11.0956	0.069565	1.82489	4.16638	2.97678	2.10562	2.17034	2.43457
254	TCGA-AO-A12A-01A	TCGA-AO-A12A	Stage II	1		Positive	Positive	Negative	Alive	wildtype	wildtype	mutant	wildtype	wildtype	Intermediate infiltration	4.19735	0.799079	0.0406014	0.312489	2.78895	2.8604	1.17762	2.60569	2.51557	0.998154	2.94668	9.50019	7.37785	0.0225003	1.4287	3.93044	2.41383	0.329474	1.60285	1.14834
255	TCGA-AO-A12B-01A	TCGA-AO-A12B	Stage II	0		Positive	Positive	Negative	Alive	NA	NA	NA	NA	NA	Low infiltration	3.46613	1.95216	0	0.105408	1.31984	1.21397	0.499085	1.3578	1.2687	0.143614	1.45032	5.06393	7.37804	0	0.511127	4.06163	2.28755	0.0265248	0.836414	0.383978
256	TCGA-AO-A12C-01A	TCGA-AO-A12C	Stage II	NA		Positive	Positive	Positive	Alive	NA	NA	NA	NA	NA	Low infiltration	3.63664	0.266878	0	0.107028	0.549242	0.733031	0.441699	0.839652	0.404272	0.727146	1.11338	9.88372	7.71032	0	0.230691	3.44085	1.96619	0.0120373	1.52062	0.471399
257	TCGA-AO-A12D-01A	TCGA-AO-A12D	Stage II	0		Negative	Negative	Positive	Alive	mutant	wildtype	wildtype	wildtype	wildtype	High infiltration	3.67669	1.93584	0.0482302	0.144856	3.53524	3.69038	2.03118	2.62328	2.91991	0.531573	3.17579	11.9593	11.5804	0.078834	1.67627	3.94533	1.97604	0.172398	1.92668	1.59347
258	TCGA-AO-A12F-01A	TCGA-AO-A12F	Stage II	0		Negative	Negative	Negative	Alive	wildtype	wildtype	wildtype	wildtype	wildtype	Low infiltration	1.35397	0.215545	0	0	0.639823	0.910282	0.549219	0.620267	0.615696	0.687839	0.876461	9.15254	5.70215	0	1.19877	3.7108	2.53792	0.545513	2.52378	0.437441
259	TCGA-AO-A1KP-01A	TCGA-AO-A1KP	Stage II	1		Positive	Positive	Negative	Alive	wildtype	wildtype	wildtype	wildtype	wildtype	Low infiltration	2.73335	0.102441	0	0.240539	0.875838	0.7106	0.120094	0.739622	0.35971	0.480801	0.658564	4.88034	4.37751	0	0.686431	4.10455	2.47677	0.0254062	1.77094	0.145338
260	TCGA-AO-A1KQ-01A	TCGA-AO-A1KQ	Stage III	0		Positive	Positive	Negative	Alive	NA	NA	NA	NA	NA	Intermediate infiltration	3.6355	0.90736	0.0541087	0.161871	3.94877	3.87764	1.84238	3.44778	3.21391	1.12204	4.6272	8.9261	9.15755	0.198273	1.7944	3.06386	1.88144	0.607112	2.57874	1.23725
261	TCGA-AO-A1KR-01A	TCGA-AO-A1KR	Stage II	0		Negative	Negative	Negative	Alive	wildtype	wildtype	wildtype	wildtype	wildtype	Intermediate infiltration	3.80143	0.396002	1.07853	0.312169	3.06315	2.7512	0.890714	2.0672	2.05882	1.44665	3.68861	8.17175	7.3222	0.129879	1.30373	3.20605	1.96582	0.59884	3.08611	0.453266
262	TCGA-AO-A1KT-01A	TCGA-AO-A1KT	Stage II	1		Positive	Positive	Equivocal	Alive	wildtype	wildtype	wildtype	wildtype	wildtype	Intermediate infiltration	4.10117	0.23891	0	0.101366	1.34354	1.38098	0.980431	0.946681	0.122675	0.904832	1.92905	6.83764	6.63187	0	0.672525	3.8549	2.21007	0.167502	1.94441	0.618328
263	TCGA-AQ-A04J-01A	TCGA-AQ-A04J	Stage II	0		Negative	Negative	Negative	Alive	mutant	wildtype	wildtype	wildtype	wildtype	High infiltration	2.77441	1.82676	0.130683	1.27856	4.2699	4.5533	2.59456	2.66014	2.10635	0.629736	3.5947	10.328	9.80195	0.108784	2.76859	3.72673	3.10588	2.78453	2.43244	1.89089
264	TCGA-AQ-A0Y5-01A	TCGA-AQ-A0Y5	Stage III	NA		Positive	Positive	Positive	Dead	wildtype	wildtype	wildtype	wildtype	wildtype	Low infiltration	3.62334	0.269493	0.384741	0.0308028	0.491336	0.562803	0.194397	0.236839	0.567945	0.362981	0.996424	0.72319	0.471555	0.0200941	0.414899	4.1589	2.82041	0.0151634	1.83333	0.237545
265	TCGA-AQ-A1H2-01A	TCGA-AQ-A1H2	Stage III	NA		Positive	Positive	Indeterminate	Alive	wildtype	wildtype	wildtype	wildtype	wildtype	Low infiltration	3.66195	0.118813	0.0306755	0.0174083	1.19364	1.05525	0.391501	1.1943	0.761874	0.767084	1.48918	1.81434	1.28763	0	0.222725	4.74132	1.99675	0.0297039	1.51758	0.577707
266	TCGA-AQ-A1H3-01A	TCGA-AQ-A1H3	Stage III	NA		Positive	Positive	Negative	Alive	wildtype	wildtype	wildtype	wildtype	wildtype	Intermediate infiltration	2.96792	0.843404	0.0961026	0.24072	2.92855	3.06438	1.41066	2.38899	2.03829	0.618164	2.83337	8.44185	8.00234	0.0711827	1.79445	3.57753	1.88737	0.628654	1.69082	1.05443
267	TCGA-AQ-A54N-01A	TCGA-AQ-A54N	Stage II	0	NO	Negative	Negative	Equivocal	Alive	NA	NA	NA	NA	NA	Low infiltration	2.09528	0.0394925	0.0739638	0	1.77129	1.39592	0.59169	1.20325	0.860157	1.87145	2.16461	2.51927	6.28309	0	0.537689	3.62841	1.90353	0.493002	1.90162	0.292812
268	TCGA-AQ-A54O-01A	TCGA-AQ-A54O	Stage II	0	NO	Positive	Positive	Negative	Alive	wildtype	wildtype	wildtype	wildtype	wildtype	Low infiltration	4.28365	0.252146	0	2.24924	2.69322	2.09934	0.833379	1.63574	1.73428	1.34202	3.19447	5.84711	7.84015	0	0.946316	4.05959	1.47806	0.400185	1.68363	0.593957
269	TCGA-AR-A0TP-01A	TCGA-AR-A0TP	Stage II	0		Positive	Negative	Negative	Alive	mutant	wildtype	wildtype	wildtype	wildtype	Low infiltration	0.541066	0.290465	0	0.155722	0.249242	0.196106	0.676978	0.200393	0.127832	0.43569	0.279508	1.65461	1.01237	0	0.273793	3.75916	1.70257	0.133206	2.19736	1.93882
270	TCGA-AR-A0TQ-01A	TCGA-AR-A0TQ	Stage III	NA		Positive	Negative	Equivocal	Alive	wildtype	wildtype	mutant	wildtype	wildtype	Intermediate infiltration	3.94668	1.0966	0.0605382	0.117333	3.61647	3.6833	1.93154	2.81962	2.14535	0.715302	3.41834	9.7898	9.2326	0.033652	2.25836	4.07764	2.18212	1.04527	1.49767	1.26467
271	TCGA-AR-A0TR-01A	TCGA-AR-A0TR	Stage II	NA		Positive	Positive	Equivocal	Dead	wildtype	wildtype	wildtype	wildtype	wildtype	Low infiltration	1.98619	0.440456	0.0337742	0.102445	2.21341	2.18587	0.909102	1.28189	1.23018	0.499655	1.77871	8.33082	7.42749	0.0186971	0.560243	4.13633	2.11441	0.6627	2.18828	0.754934
272	TCGA-AR-A0TS-01A	TCGA-AR-A0TS	Stage II	NA		Negative	Negative	Negative	Alive	mutant	wildtype	wildtype	wildtype	wildtype	High infiltration	2.42402	2.57257	0.114307	1.14471	4.80865	5.14155	3.42364	2.93613	2.60253	0.954288	3.32063	10.6101	10.016	0.0848044	2.67666	4.28066	3.25893	2.80609	2.74153	3.32201
273	TCGA-AR-A0TT-01A	TCGA-AR-A0TT	Stage III	NA		Positive	Negative	Negative	Alive	wildtype	wildtype	wildtype	wildtype	wildtype	High infiltration	4.38229	1.89273	0.0499479	0.261826	4.81801	4.79138	3.15269	3.70677	2.80093	1.04952	4.59897	9.88284	11.9919	0.0549171	2.47279	3.83914	4.528	1.76623	1.42315	2.7283
274	TCGA-AR-A0TU-01A	TCGA-AR-A0TU	Stage II	NA		Negative	Negative	Negative	Alive	mutant	wildtype	wildtype	wildtype	wildtype	High infiltration	2.37582	2.57045	0.148459	0.755985	3.58485	3.40289	1.35854	2.67475	2.4065	0.634464	4.29064	5.95028	7.15729	0.0213687	1.20615	3.1797	2.5887	1.03767	3.35152	1.10071
275	TCGA-AR-A0TV-01A	TCGA-AR-A0TV	Stage II	NA		Positive	Positive	Equivocal	Alive	mutant	wildtype	wildtype	wildtype	wildtype	Intermediate infiltration	3.3851	0.770165	0.0815304	0.17807	3.15243	3.13947	1.4352	2.96267	2.80462	0.802206	3.40938	8.82945	8.81571	0.0229128	1.10624	3.85661	2.6823	0.375708	1.97548	1.23817
276	TCGA-AR-A0TW-01A	TCGA-AR-A0TW	Stage III	NA		Positive	Positive	Equivocal	Alive	wildtype	wildtype	mutant	wildtype	wildtype	Intermediate infiltration	4.02638	0.601855	0	0	3.07887	3.07444	1.31659	3.28147	2.75121	0.626198	3.9105	7.38359	9.93514	0	1.14495	4.25471	4.54067	0.209696	2.33331	0.717227
277	TCGA-AR-A0TX-01A	TCGA-AR-A0TX	Stage II	NA		Positive	Positive	Positive	Alive	mutant	wildtype	wildtype	wildtype	wildtype	Intermediate infiltration	4.18777	1.28768	0	0.801109	3.8566	3.7985	2.12371	3.131	3.16244	0.526847	4.25008	7.97537	9.46123	0.0625554	2.14453	3.97088	2.25518	1.51704	1.57585	1.64562
278	TCGA-AR-A0TY-01A	TCGA-AR-A0TY	Stage II	NA		Positive	Negative	Negative	Dead	wildtype	wildtype	mutant	wildtype	wildtype	Intermediate infiltration	4.28352	0.20789	0	0.0389069	1.20824	1.19175	0.37908	0.652165	0.519332	0.282635	0.809851	7.68533	7.26896	0	0.707602	4.45129	2.74756	0.259912	2.16748	0.414327
279	TCGA-AR-A0TZ-01A	TCGA-AR-A0TZ		NA		Positive	Positive	Equivocal	Alive	wildtype	wildtype	wildtype	wildtype	wildtype	Low infiltration	3.63383	0.235164	0.0289236	0.0566356	0.92852	1.09065	0.530755	1.06485	0.613557	0.494261	1.08843	2.99358	2.06932	0	0.516542	3.92297	2.08874	0.070948	2.15296	0.435832
280	TCGA-AR-A0U0-01A	TCGA-AR-A0U0	Stage II	2		Negative	Negative		Alive	mutant	wildtype	wildtype	wildtype	wildtype	High infiltration	2.70038	1.81389	0.34118	1.9983	3.96345	3.70533	1.91337	3.5561	3.44169	0.577755	4.58827	9.50666	11.3982	0.126743	1.298	3.78321	3.95252	0.556201	2.28093	1.49512
281	TCGA-AR-A0U2-01A	TCGA-AR-A0U2	Stage III	0		Positive	Positive	Negative	Dead	mutant	wildtype	mutant	wildtype	wildtype	Intermediate infiltration	2.32973	0.732132	0	0.175803	2.71645	2.83946	1.38354	3.20371	2.32102	0.331423	3.19375	2.53942	7.67063	0	1.69108	4.6099	2.70884	0.148267	1.89402	0.92829
282	TCGA-AR-A0U3-01A	TCGA-AR-A0U3	Stage II	NA		Positive	Positive	Negative	Alive	mutant	wildtype	wildtype	wildtype	wildtype	Intermediate infiltration	4.23619	0.40391	0	0.493638	1.92266	1.84779	0.818808	1.41684	1.12929	0.267292	1.55775	6.10741	4.47793	0.0722043	0.652162	5.11994	2.11392	0.239304	2.23709	0.610505
283	TCGA-AR-A0U4-01A	TCGA-AR-A0U4	Stage II	NA		Negative	Negative	Negative	Alive	NA	NA	NA	NA	NA	High infiltration	2.99611	0.549125	0.118175	4.21598	2.75442	2.47062	1.27625	1.55915	1.45124	0.444708	3.05168	8.55797	8.33953	0.0662725	1.07391	3.85922	3.15008	5.51358	2.61036	1.0507
284	TCGA-AR-A1AH-01A	TCGA-AR-A1AH	Stage II	NA		Positive	Negative	Negative	Alive	mutant	wildtype	wildtype	wildtype	wildtype	Low infiltration	1.05916	0.0597044	2.97079	0.352875	0.807551	0.828668	0.263681	0.400158	1.58414	0.143987	0.722181	5.3813	5.9352	0.0438674	0.642984	3.17035	3.1666	0.0920687	3.39315	0.261993
285	TCGA-AR-A1AJ-01A	TCGA-AR-A1AJ	Stage I	NA		Positive	Negative	Negative	Alive	mutant	wildtype	wildtype	wildtype	wildtype	High infiltration	3.79851	1.85136	0.724027	1.77434	4.89141	4.79256	2.94784	3.45902	1.83598	0.927213	4.87455	11.5207	9.62094	0.050876	1.97009	3.7516	3.16871	3.78128	2.34697	2.32493
286	TCGA-AR-A1AN-01A	TCGA-AR-A1AN	Stage II	NA		Positive	Positive	Negative	Alive	mutant	wildtype	wildtype	wildtype	wildtype	Intermediate infiltration	2.90961	0.338427	0	3.34888	1.96875	1.89766	0.713965	0.933649	1.07086	0.428598	2.269	4.37629	4.46306	0	1.34506	3.67499	2.12799	0.242764	1.97076	0.56593
287	TCGA-AR-A1AO-01A	TCGA-AR-A1AO	Stage II	NA		Positive	Negative	Negative	Alive	wildtype	wildtype	wildtype	wildtype	wildtype	High infiltration	4.25569	1.54977	0.101851	0.60076	4.16483	4.16365	2.48315	3.48191	3.44519	0.840951	4.44067	9.62833	8.60659	0.0754795	3.1595	3.70843	2.14149	1.19624	1.96515	1.90656
288	TCGA-AR-A1AP-01A	TCGA-AR-A1AP	Stage I	NA		Positive	Positive	Equivocal	Alive	mutant	wildtype	mutant	wildtype	wildtype	Intermediate infiltration	3.6073	0.536812	0	0.192156	2.18137	2.20632	1.41978	1.43097	1.51037	1.10211	2.10982	7.40815	6.09088	0	0.832458	3.25566	2.27885	0.162955	1.77305	1.04237
289	TCGA-AR-A1AQ-01A	TCGA-AR-A1AQ	Stage II	NA		Negative	Negative	Equivocal	Alive	mutant	wildtype	wildtype	wildtype	wildtype	High infiltration	3.65623	1.44304	0.322661	1.65412	4.40446	4.13459	2.34248	3.44372	3.26129	0.708681	4.02407	11.4726	12.7379	0.612676	2.08572	4.02533	2.36698	1.717	2.18764	1.82633
290	TCGA-AR-A1AR-01A	TCGA-AR-A1AR	Stage III	NA		Negative	Negative	Negative	Dead	mutant	wildtype	wildtype	wildtype	wildtype	High infiltration	2.15366	1.60934	0.112365	1.29438	3.59509	3.53828	1.7936	2.79174	2.53206	0.494242	3.9883	5.57757	5.68069	0.123284	2.32632	3.70324	2.99836	1.46098	2.95563	1.64615
291	TCGA-AR-A1AS-01A	TCGA-AR-A1AS	Stage II	NA		Positive	Positive	Negative	Alive	mutant	wildtype	wildtype	mutant	wildtype	Low infiltration	1.68443	0.0630123	0	0	0.305595	0.244838	0.392526	0.116948	0.252481	0.24468	0.06906	5.25151	3.51637	0	0.0430268	4.00688	2.50553	0.0436505	1.89122	0.327145
292	TCGA-AR-A1AU-01A	TCGA-AR-A1AU	Stage III	NA		Positive	Positive	Equivocal	Alive	wildtype	wildtype	wildtype	mutant	wildtype	Intermediate infiltration	2.82071	0.35023	0.0811605	0.0464061	1.46029	1.7411	0.517272	1.41609	1.16067	0.572901	1.34074	10.3773	7.49917	0	1.17999	3.2807	2.66092	0.0949391	1.73944	0.483197
293	TCGA-AR-A1AV-01A	TCGA-AR-A1AV	Stage II	NA		Positive	Positive	Negative	Alive	wildtype	wildtype	mutant	wildtype	wildtype	Low infiltration	2.81144	0.119623	0	0	0.587407	0.770934	0.537205	0.482427	0.0695372	0.231413	0.853648	2.53198	1.16347	0.0558634	0.269244	4.08529	2.60343	0.0376458	1.68817	0.500171
294	TCGA-AR-A1AW-01A	TCGA-AR-A1AW	Stage II	NA		Positive	Positive	Equivocal	Alive	mutant	wildtype	wildtype	wildtype	wildtype	High infiltration	4.67614	2.5332	0.132729	0.566423	5.51752	5.54147	3.67768	4.79144	4.35308	1.22837	5.43797	9.31793	12.6893	0.0501588	3.1884	3.84684	3.01483	3.34978	1.91469	3.37819
295	TCGA-AR-A1AX-01A	TCGA-AR-A1AX	Stage I	NA		Positive	Positive	Positive	Alive	wildtype	wildtype	wildtype	wildtype	wildtype	Intermediate infiltration	3.63045	2.11233	0.0839597	0.345734	4.61378	4.64954	3.17173	3.91143	3.02142	1.30135	4.36195	9.93592	9.81801	0.114365	2.04391	3.656	2.44963	2.66746	1.91051	2.55961
296	TCGA-AR-A1AY-01A	TCGA-AR-A1AY	Stage I	NA		Negative	Negative	Negative	Alive	mutant	wildtype	wildtype	wildtype	wildtype	Low infiltration	0.91463	0.441819	0	0.991405	0.937058	0.664553	0.659341	0.650694	0.721376	0.185025	1.41319	6.12748	4.43835	0	0.315565	3.84581	3.4094	1.97969	2.62711	1.82836
297	TCGA-AR-A24K-01A	TCGA-AR-A24K	Stage II	NA		Positive	Positive	Equivocal	Alive	mutant	wildtype	wildtype	wildtype	wildtype	Low infiltration	2.8853	0.150478	0	0.820541	0.660813	0.726595	0.313041	0.705945	0.267936	0.345103	0.508533	6.6853	4.54575	0	0.35564	3.90776	2.40007	0.0491713	2.47179	0.322748
298	TCGA-AR-A24L-01A	TCGA-AR-A24L	Stage II	NA		Positive	Positive	Equivocal	Alive	wildtype	wildtype	wildtype	wildtype	wildtype	Low infiltration	1.95072	0.334076	0.111571	0.21989	1.25302	1.24636	0.478678	1.40799	0.661288	0.293709	1.73526	8.77834	6.39316	0	0.63284	4.46612	2.59635	0.0278021	1.93867	0.498802
299	TCGA-AR-A24N-01A	TCGA-AR-A24N	Stage I	NA		Positive	Positive	Equivocal	Alive	wildtype	wildtype	wildtype	wildtype	wildtype	Intermediate infiltration	2.74135	0.230318	0.0324389	0.054551	1.69869	1.66784	0.5865	1.20179	1.10513	0.535415	1.45771	11.1942	9.73609	0.0356877	0.802192	3.58856	2.52784	0.130057	1.83406	0.650526
300	TCGA-AR-A24P-01A	TCGA-AR-A24P	Stage I	NA		Positive	Positive	Equivocal	Alive	mutant	wildtype	mutant	wildtype	wildtype	Intermediate infiltration	2.93074	0.536118	0	0.3586	1.95584	1.87782	0.759271	1.30363	1.07216	0.553451	1.47989	10.5592	7.93087	0	1.07996	3.86965	2.16213	0.275455	1.74281	0.704526
301	TCGA-AR-A24Q-01A	TCGA-AR-A24Q	Stage II	NA		Positive	Negative	Negative	Alive	mutant	wildtype	wildtype	wildtype	wildtype	High infiltration	1.6597	0.877413	0.419272	1.0251	3.16448	3.1704	1.57823	2.82003	2.35157	0.502063	3.82994	8.31783	10.1421	0.0177532	1.18758	4.2146	3.06085	0.719579	1.99899	1.25458
302	TCGA-AR-A24R-01A	TCGA-AR-A24R	Stage III	NA		Positive	Positive	Negative	Alive	wildtype	wildtype	wildtype	wildtype	wildtype	Intermediate infiltration	3.53012	0.75359	0	0.514468	2.84713	2.75407	1.05359	2.04101	1.72743	0.586902	2.82541	7.12507	6.76482	0.0360679	1.24037	3.92339	1.94567	0.543695	2.27049	1.09489
303	TCGA-AR-A24S-01A	TCGA-AR-A24S	Stage I	NA		Positive	Positive	Negative	Alive	mutant	wildtype	wildtype	wildtype	wildtype	High infiltration	3.08195	0.687262	0.095484	3.63926	2.66644	2.72606	1.34414	1.18315	1.44371	0.345312	2.0236	6.61961	5.97274	0	1.67837	3.70724	2.58181	0.472948	2.56815	1.18827
304	TCGA-AR-A24U-01A	TCGA-AR-A24U	Stage II	NA		Negative	Negative	Positive	Alive	wildtype	wildtype	wildtype	wildtype	wildtype	High infiltration	3.31355	1.43136	0.0371168	0.482831	3.73041	3.81661	2.16192	2.55952	1.12745	0.382477	3.6629	10.2649	11.5075	0.156804	2.88822	3.84796	2.58754	1.24237	2.05359	1.56019
305	TCGA-AR-A24V-01A	TCGA-AR-A24V	Stage II	NA		Positive	Positive	Negative	Alive	wildtype	wildtype	wildtype	wildtype	wildtype	Intermediate infiltration	4.40891	0.194915	0.0637266	0.0891977	1.62597	1.40335	0.487098	1.29673	1.21538	0.657863	1.44339	7.42743	5.77829	0	0.54755	4.15697	2.47566	0.0355972	1.63701	0.665816
306	TCGA-AR-A24W-01A	TCGA-AR-A24W	Stage II	NA		Positive	Positive	Negative	Alive	wildtype	wildtype	wildtype	wildtype	wildtype	Intermediate infiltration	3.23534	0.590143	0.195535	0.0465568	1.56604	1.51965	0.477457	1.40882	0.798932	0.45879	1.31045	10.5901	8.70954	0.0228814	0.997803	4.32043	2.34878	0.268715	2.06245	0.350464
307	TCGA-AR-A24Z-01A	TCGA-AR-A24Z	Stage II	NA		Positive	Positive	Negative	Alive	wildtype	wildtype	wildtype	wildtype	wildtype	Intermediate infiltration	2.35148	0.189853	0	0.0449193	1.30026	1.28068	0.381005	0.982497	0.749536	0.288379	1.1845	5.43609	4.43893	0	0.323982	4.09026	2.61442	0.0583729	1.67138	0.578439
308	TCGA-AR-A250-01A	TCGA-AR-A250	Stage II	NA		Positive	Negative	Equivocal	Alive	wildtype	wildtype	wildtype	wildtype	wildtype	Intermediate infiltration	2.72409	0.583384	0.115618	0.0336051	2.41506	2.49613	1.04058	1.76804	1.38359	0.524308	2.30356	7.8799	8.40917	0.0327706	0.929031	3.8501	1.86684	0.0288409	1.875	0.987783
309	TCGA-AR-A251-01A	TCGA-AR-A251	Stage III	NA		Positive	Negative	Equivocal	Alive	mutant	wildtype	wildtype	wildtype	wildtype	Intermediate infiltration	1.0161	0.448512	0.0675044	0.18307	1.85806	1.91787	1.30865	1.79433	0.692326	0.262175	2.34522	4.50854	7.65087	0	1.12538	5.19035	3.65958	0.318813	2.57838	1.71085
310	TCGA-AR-A252-01A	TCGA-AR-A252	Stage I	NA		Positive	Positive	Negative	Alive	wildtype	wildtype	mutant	wildtype	wildtype	High infiltration	3.38455	2.44646	0.337708	0.698696	5.08565	5.11018	2.75564	4.19159	3.91208	0.818104	5.52046	10.0275	11.6049	0.162	3.58834	4.18204	2.45824	1.5475	1.73424	2.32986
311	TCGA-AR-A254-01A	TCGA-AR-A254	Stage III	NA		Positive	Positive	Positive	Alive	mutant	wildtype	wildtype	wildtype	wildtype	High infiltration	3.14668	1.80811	0.224138	0.130859	3.30596	3.1989	1.51076	2.40007	1.38998	0.418474	3.24591	9.33455	8.57926	0.0652696	1.9647	3.33546	2.78675	0.206624	1.98091	1.142
312	TCGA-AR-A255-01A	TCGA-AR-A255	Stage I	NA		Positive	Positive	Positive	Alive	wildtype	wildtype	wildtype	wildtype	wildtype	Intermediate infiltration	3.11128	0.7954	0.0361167	0.156474	2.70592	2.66091	1.3139	2.53573	1.1633	0.555136	2.79894	9.69322	6.95147	0.0397288	1.31756	4.82664	2.59039	0.541735	1.81216	1.16804
313	TCGA-AR-A256-01A	TCGA-AR-A256	Stage II	NA		Negative	Negative	Negative	Dead	mutant	wildtype	wildtype	wildtype	wildtype	Intermediate infiltration	1.08396	0.906931	0	3.54579	1.37907	1.41984	0.780231	1.14791	0.304756	0.314459	1.20686	4.15515	3.2524	0	0.410442	3.84835	4.2934	0.422967	2.44018	0.582545
314	TCGA-B6-A0I1-01A	TCGA-B6-A0I1	Stage II	NA		Negative	Negative		Dead	mutant	mutant	wildtype	wildtype	wildtype	Low infiltration	3.37754	1.98074	0	0	0.718276	0.418151	1.25225	0.797692	0.583167	0.189551	0.595349	6.08434	8.18039	0	0.283131	3.47586	2.4398	0.0931191	3.71688	0.225789
315	TCGA-B6-A0I2-01A	TCGA-B6-A0I2	Stage I	NA					Alive	mutant	wildtype	wildtype	wildtype	wildtype	High infiltration	4.6758	1.30735	0.211726	1.08752	4.80818	4.71717	2.19073	4.11959	4.05139	1.19052	5.56273	9.69451	12.1039	0.04938	2.09427	3.4523	1.96609	4.9454	2.87777	1.42006
316	TCGA-B6-A0I5-01A	TCGA-B6-A0I5	Stage II	NA		Positive	Positive		Alive	wildtype	wildtype	wildtype	wildtype	wildtype	Intermediate infiltration	5.32111	0.48088	0.099517	0.111942	2.67644	2.63813	0.934951	1.26067	0.979274	0.679541	2.51829	7.08167	7.38826	0	1.76306	3.17656	2.02098	0.588475	1.51469	0.514228
317	TCGA-B6-A0I6-01A	TCGA-B6-A0I6	Stage II	NA		Negative	Negative		Dead	mutant	wildtype	wildtype	wildtype	wildtype	Intermediate infiltration	0.971915	2.06587	0	1.35791	1.32094	1.3596	0.75094	1.22141	0.595261	0.428801	0.859493	7.04046	7.60773	0	0.406374	3.5493	2.17963	0.0908903	2.13638	0.655098
318	TCGA-B6-A0I8-01A	TCGA-B6-A0I8	Stage X	NA					Dead	wildtype	wildtype	wildtype	wildtype	wildtype	Low infiltration	2.41824	0.0571781	0	0	0.407407	0.372264	0.338091	0.266134	0.556058	0.308458	0.569872	7.96062	6.02337	0	0.36636	4.18521	2.67393	0.0145203	2.11531	0.21435
319	TCGA-B6-A0I9-01A	TCGA-B6-A0I9	Stage IV	NA		Indeterminate	Positive		Dead	mutant	wildtype	wildtype	wildtype	wildtype	Intermediate infiltration	2.64859	0.319857	0.0350287	0.361328	1.92731	1.96564	1.073	1.19737	1.19849	0.441339	1.63957	6.3241	9.79981	0.0193954	0.859095	3.79176	2.81683	0.226427	1.9071	0.660026
320	TCGA-B6-A0IB-01A	TCGA-B6-A0IB	Stage IV	NA		Positive	Positive		Dead	wildtype	wildtype	wildtype	mutant	wildtype	Low infiltration	2.60288	0.0760109	0	0	0.962541	1.11984	0.273444	0.664198	0.561795	0.544985	0.897355	5.24569	3.44894	0	0.465117	3.77181	2.51214	0.112209	2.05691	0.168489
321	TCGA-B6-A0IG-01A	TCGA-B6-A0IG	Stage II	NA		Positive	Positive		Dead	NA	NA	NA	NA	NA	Intermediate infiltration	4.51766	0.375088	0	0.108473	1.80565	2.01111	0.73057	1.44306	1.16205	0.531761	1.19	10.8697	8.78264	0.0181892	0.907656	2.88321	2.37352	0.260062	1.75091	0.319785
322	TCGA-B6-A0IJ-01A	TCGA-B6-A0IJ	Stage II	NA		Positive	Positive		Alive	mutant	wildtype	wildtype	wildtype	wildtype	High infiltration	4.3639	1.54124	0.176742	3.28155	4.11202	4.02806	2.48469	3.15119	2.49708	0.711124	3.21267	10.4178	12.2932	0.0674289	1.66305	3.40263	2.16371	3.5726	2.39782	1.42266
323	TCGA-B6-A0IK-01A	TCGA-B6-A0IK	Stage III	NA		Negative	Negative		Dead	mutant	wildtype	wildtype	wildtype	wildtype	Intermediate infiltration	4.87814	1.02362	0	0.421052	2.5919	2.61359	1.18864	1.83337	1.55532	0.332499	2.25063	9.327	8.07739	0	1.31648	4.6616	2.44336	0.683722	2.00494	0.64528
324	TCGA-B6-A0IO-01A	TCGA-B6-A0IO	Stage II	NA		Positive	Indeterminate		Alive	NA	NA	NA	NA	NA	Intermediate infiltration	3.81705	0.424357	0.229739	0.196945	2.25919	2.19468	1.0722	1.53215	1.38135	0.678223	2.44407	5.87367	4.5319	0	0.923957	3.74542	2.13665	0.74728	2.01545	0.502133
325	TCGA-B6-A0IQ-01A	TCGA-B6-A0IQ	Stage III	NA		Negative	Negative		Alive	NA	NA	NA	NA	NA	Intermediate infiltration	2.18966	2.49722	0.0630479	2.83299	3.06078	3.01284	1.18233	1.86312	2.41429	0.518108	2.41909	8.2686	10.7429	0.453121	1.14102	3.0006	2.10683	1.01382	3.07269	0.807927
326	TCGA-B6-A0RE-01A	TCGA-B6-A0RE	Stage X	NA		Negative	Negative		Alive	mutant	wildtype	wildtype	wildtype	wildtype	Low infiltration	2.00397	1.68044	0	0.120223	1.1089	1.07149	1.54442	0.89306	1.54494	0.19005	1.29078	9.23054	9.25448	0	0.435331	4.10166	2.70522	6.01719	2.98325	0.715132
327	TCGA-B6-A0RG-01A	TCGA-B6-A0RG	Stage II	NA		Negative	Negative		Alive	wildtype	wildtype	mutant	mutant	wildtype	Low infiltration	3.92759	0.149515	0	0.460529	0.806213	0.695544	0.203823	0.745193	0.696304	0.467633	0.851083	6.11556	6.14536	0	0.310511	4.12276	2.20189	0.134184	1.88685	0.216023
328	TCGA-B6-A0RH-01A	TCGA-B6-A0RH	Stage II	NA		Positive	Positive		Alive	mutant	wildtype	wildtype	mutant	wildtype	Intermediate infiltration	4.65536	0.388604	0.30223	0.366947	1.71026	1.67915	0.442463	1.59805	1.74484	0.963582	1.77521	8.95354	9.027	0	0.228361	4.40907	2.43965	0.0592105	1.50956	0.48965
329	TCGA-B6-A0RI-01A	TCGA-B6-A0RI	Stage III	NA		Positive	Positive		Alive	wildtype	wildtype	wildtype	mutant	wildtype	Low infiltration	3.50242	0.141403	0	1.17492	0.878494	1.04171	0.533583	0.921796	0.835324	0.533443	0.837946	4.93522	4.02438	0	0.530898	3.267	2.39371	0.0150651	1.3309	0.609496
330	TCGA-B6-A0RL-01A	TCGA-B6-A0RL	Stage II	NA		Positive	Positive		Dead	wildtype	wildtype	wildtype	wildtype	wildtype	Low infiltration	3.74101	0.0202319	0.111443	0.0744036	0.308967	0.0629202	0.337227	1.74062	0.0776723	0.956835	0.122517	1.36843	2.44171	0	0.149837	3.41472	2.84136	0.0524411	1.84721	0.200721
331	TCGA-B6-A0RM-01A	TCGA-B6-A0RM	Stage X	NA		Positive	Positive		Dead	wildtype	wildtype	wildtype	wildtype	wildtype	Low infiltration	4.15301	0.2503	0.0801552	0.0570566	1.67103	1.56669	0.49148	0.910365	0.868976	0.561069	1.66692	4.70474	5.46404	0	0.356474	3.78214	2.38341	0.171729	1.63087	0.44365
332	TCGA-B6-A0RN-01A	TCGA-B6-A0RN	Stage I	NA		Negative	Negative		Alive	wildtype	wildtype	wildtype	wildtype	wildtype	Low infiltration	4.34763	0.207245	0	0.0899407	1.66766	1.36246	0.466208	1.10799	0.981724	0.525976	1.68667	7.51141	8.21586	0.0507938	0.888556	4.05028	2.62802	0.249709	1.59904	0.33452
333	TCGA-B6-A0RO-01A	TCGA-B6-A0RO	Stage III	NA		Positive	Positive		Alive	wildtype	wildtype	wildtype	wildtype	wildtype	Low infiltration	2.8001	0.24278	0	0.0198802	1.2109	0.79599	0.431902	1.01462	0.456494	0.334086	2.08298	5.40112	4.50161	0	0.801682	4.19456	1.85758	0.0670244	1.68863	0.259437
334	TCGA-B6-A0RS-01A	TCGA-B6-A0RS	Stage II	NA		Negative	Negative		Dead	mutant	wildtype	wildtype	wildtype	wildtype	High infiltration	4.60716	0.708867	0	0.0932843	3.10358	2.93745	1.50466	2.93539	1.62527	0.7643	3.05272	9.29155	9.09845	0.0186679	1.27002	3.87587	2.6031	0.242621	2.08695	0.82928
335	TCGA-B6-A0RT-01A	TCGA-B6-A0RT	Stage III	NA		Negative	Negative		Alive	wildtype	wildtype	wildtype	wildtype	wildtype	High infiltration	5.04861	3.24544	0.320394	0.507326	6.09742	6.31197	4.16526	5.84635	5.07447	1.74446	6.0228	10.4902	11.8366	0.241951	3.51716	4.20243	3.21863	3.25277	3.44281	3.43992
336	TCGA-B6-A0WS-01A	TCGA-B6-A0WS	Stage X	NA		Positive	Positive		Dead	wildtype	wildtype	mutant	wildtype	wildtype	Intermediate infiltration	3.14529	1.34245	0.0402653	0.213975	4.43155	3.93866	2.16128	2.81085	2.14763	0.987819	3.83674	9.59176	9.54481	0.0659294	2.41664	3.42062	2.34323	1.33709	1.64261	1.53517
337	TCGA-B6-A0WT-01A	TCGA-B6-A0WT	Stage II	NA		Positive	Positive		Alive	wildtype	wildtype	wildtype	wildtype	wildtype	Intermediate infiltration	3.22892	0.379422	0	0.062814	1.53986	1.37027	0.492661	1.10196	0.556071	0.44415	1.25768	7.26413	10.0937	0	0.355169	3.94309	2.65855	0.149181	1.92258	0.609325
338	TCGA-B6-A0WV-01A	TCGA-B6-A0WV	Stage II	NA		Positive	Positive		Dead	wildtype	wildtype	mutant	wildtype	wildtype	Low infiltration	2.06721	0.175998	0	0.0158555	0.720936	0.424451	0.144002	0.890714	0.130036	0.352434	0.577506	3.77235	2.50205	0	0.417834	4.2481	2.01634	0.0685949	2.25158	0.151316
339	TCGA-B6-A0WW-01A	TCGA-B6-A0WW	Stage X	NA		Positive	Positive		Dead	wildtype	wildtype	wildtype	wildtype	wildtype	Low infiltration	3.73176	0.337771	0.0625464	0.0179423	1.71677	1.4703	0.54385	0.765653	0.126382	0.54678	1.15852	6.52878	6.34764	0	0.771015	4.38262	3.03747	0.0857927	1.58277	0.379867
340	TCGA-B6-A0WY-01A	TCGA-B6-A0WY	Stage III	NA		Positive	Negative		Dead	wildtype	wildtype	wildtype	wildtype	wildtype	Intermediate infiltration	4.60547	0.676533	0	0.503891	2.37412	2.37884	1.03621	2.15383	1.10999	0.707111	2.08515	7.06923	6.15906	0	0.778316	4.18848	2.28594	0.525179	2.06187	0.635016
341	TCGA-B6-A0WZ-01A	TCGA-B6-A0WZ	Stage II	NA		Positive	Positive		Alive	wildtype	wildtype	wildtype	mutant	wildtype	Low infiltration	5.45892	0.104177	0.121237	0.157757	0.787642	0.775426	0.314874	0.816952	0.597654	1.13186	1.3049	3.42894	2.93464	0	0.16282	3.70318	2.50977	0.0116131	1.40331	0.234311
342	TCGA-B6-A0X1-01A	TCGA-B6-A0X1		NA		Negative	Negative		Alive	mutant	wildtype	wildtype	wildtype	wildtype	Intermediate infiltration	2.6253	1.08115	0	0	3.21476	2.87888	0.909186	3.22503	2.89774	0.344203	3.35348	4.8667	6.24962	0.036295	0.716403	3.82805	2.36558	5.39698	2.75943	0.997514
343	TCGA-B6-A0X4-01A	TCGA-B6-A0X4	Stage II	NA		Positive	Positive		Dead	wildtype	wildtype	wildtype	mutant	wildtype	Low infiltration	2.59766	0.0912988	0	1.3462	0.254995	0.100539	0.113464	0.117331	0.0424372	0.171483	0.229219	0.187061	0.147509	0	0.191255	4.32378	2.36195	0.00862089	1.44755	0.237291
344	TCGA-B6-A0X5-01A	TCGA-B6-A0X5	Stage II	NA		Positive	Positive		Dead	wildtype	wildtype	wildtype	wildtype	wildtype	Low infiltration	3.82982	0.0511858	0	0.032183	0.544051	0.654041	0.389016	0.547836	0.526158	0.742306	0.68546	4.1326	4.5089	0	0.510449	2.86333	2.57734	0.100022	1.99149	0.260965
345	TCGA-B6-A1KF-01A	TCGA-B6-A1KF	Stage II	NA		Negative	Negative	Equivocal	Alive	mutant	wildtype	wildtype	wildtype	wildtype	Low infiltration	0.403709	2.37417	0.0505169	0	0.0640792	0.152207	0.182124	0.341466	0.258652	0.0627793	0.0986802	7.57829	5.08483	0	0.0414375	4.20426	2.89859	0.0211724	2.92831	0.221629
346	TCGA-B6-A1KI-01A	TCGA-B6-A1KI	Stage I	NA		Positive	Positive	Equivocal	Alive	wildtype	wildtype	wildtype	wildtype	wildtype	Low infiltration	3.33918	0.143192	0	0	1.05543	0.90944	0.411131	0.582684	0.641602	0.464064	1.11384	5.25966	4.48219	0	0.570639	3.61156	2.72446	0.0260693	1.61755	0.215563
347	TCGA-B6-A1KN-01A	TCGA-B6-A1KN	Stage III	NA		Negative	Negative		Alive	mutant	wildtype	wildtype	wildtype	wildtype	Intermediate infiltration	2.45166	0.586359	0	0.106622	2.16208	2.16847	0.739942	1.66516	0.850215	0.519133	2.22392	9.0801	7.42702	0.0701857	1.22179	3.37289	1.94763	0.166141	2.86766	0.744965
348	TCGA-B6-A400-01A	TCGA-B6-A400	Stage III	NA	YES	Negative	Negative	Negative	Alive	NA	NA	NA	NA	NA	Intermediate infiltration	3.13699	1.76182	1.69897	3.19104	2.85851	2.53385	1.72774	1.21773	1.42737	0.879153	1.51201	5.73666	5.37922	0	0.768043	3.77618	2.22989	0.940632	2.02925	2.37639
349	TCGA-B6-A401-01A	TCGA-B6-A401	Stage II	NA	YES	Positive	Positive	Negative	Alive	mutant	wildtype	wildtype	wildtype	wildtype	Intermediate infiltration	5.96994	0.756924	0.037997	0.363374	3.08165	2.83337	1.84214	2.05982	2.16456	1.06981	2.62713	8.48678	7.13566	0.0417944	1.15894	3.6125	1.78221	0.656006	1.81721	1.19946
350	TCGA-B6-A402-01A	TCGA-B6-A402	Stage I	0	YES	Negative	Negative	Negative	Alive	NA	NA	NA	NA	NA	Low infiltration	1.41149	0.913918	0.122542	0.0119912	1.06501	0.652651	1.50042	0.792203	0.428688	0.406842	0.818157	6.92208	6.89782	0	0.340038	3.57003	3.12782	0.118777	2.33316	3.65743
351	TCGA-B6-A409-01A	TCGA-B6-A409	Stage III	NA	NO	Negative	Negative	Equivocal	Dead	mutant	wildtype	wildtype	wildtype	wildtype	Intermediate infiltration	4.41901	0.397124	0	0.0860022	2.61171	2.24558	2.0065	1.16603	0.432441	0.5875	1.97975	10.2586	8.56085	0.0190715	1.1474	3.15479	3.03859	0.337976	2.76793	0.645999
352	TCGA-BH-A0AU-01A	TCGA-BH-A0AU	Stage II	NA		Positive	Positive	Positive	Alive	wildtype	wildtype	wildtype	wildtype	wildtype	Intermediate infiltration	2.64723	0.74831	0.094671	0.526653	2.61388	2.83616	1.27414	1.99789	1.95341	0.702917	2.62929	8.15086	8.3475	0.0266934	1.35988	3.52451	2.33619	0.409534	1.8342	0.858675
353	TCGA-BH-A0AV-01A	TCGA-BH-A0AV	Stage I	NA		Negative	Negative		Alive	mutant	wildtype	wildtype	wildtype	wildtype	Intermediate infiltration	1.18035	1.87342	0	0.479972	1.38527	1.35605	1.16822	0.727277	0.358544	0.775437	1.72141	8.04357	8.40072	0	0.437905	3.2	2.83844	0.176256	2.09482	1.29732
354	TCGA-BH-A0AW-01A	TCGA-BH-A0AW	Stage II	0		Positive	Negative	Positive	Alive	mutant	wildtype	wildtype	wildtype	wildtype	High infiltration	3.93769	1.53438	0.112085	0.651184	4.82855	4.71934	2.52109	3.389	3.66194	0.906013	4.77898	10.566	10.2317	0.208787	3.35964	4.27932	2.45351	1.32666	2.20512	1.65283
355	TCGA-BH-A0AY-01A	TCGA-BH-A0AY	Stage II	NA		Positive	Positive	Negative	Alive	wildtype	wildtype	wildtype	wildtype	wildtype	Intermediate infiltration	4.04964	0.455845	0.130688	0.290621	2.6125	2.93445	1.3548	2.45807	2.71412	0.597212	3.58095	4.99284	4.3199	0	1.45649	3.28042	2.45808	0.243136	1.82114	0.634927
356	TCGA-BH-A0AZ-01A	TCGA-BH-A0AZ	Stage III	NA		Positive	Positive	Negative	Alive	wildtype	wildtype	mutant	wildtype	wildtype	Intermediate infiltration	1.53537	0.430558	0	0.305791	2.26723	2.44374	1.10401	1.87753	1.66736	0.880937	2.66862	10.5918	8.45576	0	1.38575	3.75776	2.042	0.0264389	1.36801	0.609892
357	TCGA-BH-A0B0-01A	TCGA-BH-A0B0	Stage I	NA		Positive	Positive	Negative	Alive	mutant	wildtype	wildtype	wildtype	wildtype	Intermediate infiltration	4.06154	0.910855	0	0.996718	3.63238	3.5469	1.61336	2.52695	2.07358	1.07017	3.33884	7.9868	7.60084	0	1.9658	3.79748	1.95585	0.855628	1.16191	1.15393
358	TCGA-BH-A0B1-01A	TCGA-BH-A0B1	Stage II	0		Positive	Positive	Negative	Alive	wildtype	wildtype	wildtype	wildtype	wildtype	Intermediate infiltration	2.12252	0.387067	0.0387467	0.167376	1.44218	1.5464	0.564369	1.11226	1.27795	0.464013	1.8678	6.17447	5.98575	0	1.25769	4.33081	1.71563	0.183346	1.91245	0.438897
359	TCGA-BH-A0B3-01A	TCGA-BH-A0B3	Stage II	NA		Negative	Negative	Negative	Alive	mutant	wildtype	wildtype	wildtype	wildtype	Intermediate infiltration	3.59709	1.10935	0	0.357791	3.22478	2.88752	1.23702	2.04691	2.88151	1.12616	2.60987	10.4375	12.1398	0	0.869338	3.60811	2.50283	0.427084	2.08651	1.08673
360	TCGA-BH-A0B4-01A	TCGA-BH-A0B4	Stage III	NA		Positive	Positive	Equivocal	Alive	wildtype	wildtype	wildtype	wildtype	wildtype	Intermediate infiltration	4.57246	0.48751	0	0.204197	2.87395	2.79472	1.35391	1.95828	2.19313	0.891493	2.94639	6.09593	6.49046	0	1.70527	3.73502	1.78184	0.274758	1.96283	0.829895
361	TCGA-BH-A0B6-01A	TCGA-BH-A0B6	Stage I	NA		Positive	Positive	Positive	Alive	wildtype	wildtype	wildtype	mutant	wildtype	High infiltration	4.77795	1.57872	0.0429254	0.757815	5.51433	5.2535	3.11054	4.67248	5.55498	1.51576	4.94664	10.9464	10.7738	0	2.94802	4.22826	2.54419	2.58474	1.41107	2.03986
362	TCGA-BH-A0B7-01A	TCGA-BH-A0B7	Stage II	NA		Positive	Positive	Positive	Alive	mutant	wildtype	wildtype	wildtype	wildtype	Intermediate infiltration	3.43082	1.44153	0.188864	0.2505	3.95348	4.114	2.16526	3.3298	2.49656	0.650981	3.73533	9.80839	9.2374	0.0220549	2.67763	3.84189	2.25912	1.45252	2.18271	1.70708
363	TCGA-BH-A0B8-01A	TCGA-BH-A0B8	Stage I	NA		Positive	Positive	Equivocal	Alive	wildtype	wildtype	wildtype	wildtype	wildtype	Intermediate infiltration	5.0329	0.304124	0.0997391	0.125621	1.35099	1.45982	0.613407	1.62906	1.0598	0.540152	1.96028	5.79027	5.53568	0	0.48034	3.66317	2.13361	0.0696914	2.15097	0.49298
364	TCGA-BH-A0B9-01A	TCGA-BH-A0B9	Stage I	NA		Negative	Negative	Negative	Alive	mutant	wildtype	wildtype	wildtype	wildtype	High infiltration	3.52968	1.13378	0.444604	3.49531	4.4462	4.04522	2.14205	4.05955	1.39059	0.828488	4.39057	7.96275	7.74506	0.0403953	1.60637	3.60002	2.90493	3.96442	2.77732	1.71046
365	TCGA-BH-A0BC-01A	TCGA-BH-A0BC	Stage III	NA		Positive	Positive	Negative	Alive	mutant	wildtype	wildtype	wildtype	wildtype	Intermediate infiltration	3.15434	0.669835	0	0.465079	3.27416	3.21104	1.46778	2.42766	1.47116	0.770089	2.91561	9.08916	8.58429	0	1.59718	4.27186	2.27522	0.385122	1.75362	0.889409
366	TCGA-BH-A0BD-01A	TCGA-BH-A0BD	Stage II	NA		Positive	Positive	Negative	Alive	wildtype	wildtype	wildtype	wildtype	wildtype	Intermediate infiltration	3.63984	0.798715	0	0.340995	3.11471	3.18965	1.4373	2.40432	1.79598	0.682214	3.25117	8.0912	8.10025	0.0580284	1.5357	3.93269	1.93194	0.369612	1.64678	0.909666
367	TCGA-BH-A0BF-01A	TCGA-BH-A0BF	Stage II	NA		Positive	Positive	Negative	Alive	mutant	wildtype	wildtype	wildtype	wildtype	High infiltration	4.05493	1.32874	0.235753	0.332341	4.45718	4.55861	2.76122	3.9405	3.18271	1.04163	4.54079	9.73246	11.2471	0.06885	2.45302	3.87224	3.00504	0.919861	1.92025	2.16947
368	TCGA-BH-A0BG-01A	TCGA-BH-A0BG	Stage I	NA		Negative	Negative	Negative	Alive	mutant	wildtype	wildtype	wildtype	wildtype	High infiltration	2.51454	1.36554	0.191965	0.908915	4.02785	3.81399	2.02955	3.29314	3.22473	0.916949	4.04739	8.98906	8.36983	0.0372063	1.56507	3.62347	3.06123	5.44914	2.16945	1.64902
369	TCGA-BH-A0BJ-01A	TCGA-BH-A0BJ	Stage II	NA		Positive	Positive	Negative	Alive	wildtype	wildtype	wildtype	wildtype	wildtype	Intermediate infiltration	1.74798	0.618319	0	0.253595	2.69727	2.68923	1.29053	2.50207	2.03101	0.553525	3.07792	11.1031	8.89656	0	2.13703	4.37366	2.06222	0.253711	1.77881	0.670885
370	TCGA-BH-A0BL-01A	TCGA-BH-A0BL	Stage I	NA		Negative	Negative	Negative	Alive	mutant	wildtype	wildtype	wildtype	wildtype	High infiltration	3.19304	1.53897	0.0676185	1.38186	3.54307	3.52205	1.83396	2.68283	1.9878	0.681566	3.62758	8.4607	8.13086	0.074301	1.99349	4.41538	2.48944	1.56439	2.15105	1.52534
371	TCGA-BH-A0BM-01A	TCGA-BH-A0BM	Stage II	NA		Positive	Negative	Negative	Alive	wildtype	wildtype	wildtype	wildtype	wildtype	Intermediate infiltration	4.74861	0.575718	0	0.0549581	2.07457	1.97044	0.707442	1.40182	1.01849	0.534072	2.09669	10.9032	8.87733	0	1.46524	4.55899	1.82059	0.573321	1.61045	0.561752
372	TCGA-BH-A0BO-01A	TCGA-BH-A0BO	Stage I	NA		Positive	Positive	Negative	Alive	wildtype	wildtype	wildtype	wildtype	wildtype	Intermediate infiltration	5.25389	0.339802	0.0374495	0.142723	1.317	1.51385	0.759112	1.30668	1.48192	0.501555	1.61932	10.6746	8.73382	0.0613566	1.14024	4.17372	1.92629	0.360258	2.26712	0.499595
373	TCGA-BH-A0BP-01A	TCGA-BH-A0BP	Stage I	NA		Positive	Positive	Negative	Alive	mutant	wildtype	wildtype	wildtype	wildtype	Intermediate infiltration	1.95107	0.369074	0	0.0161583	1.32152	1.43385	0.7361	1.05996	0.644375	0.483526	1.84311	8.10413	6.37281	0.0313392	0.558562	3.70726	2.43025	0.227677	2.12081	0.474984
374	TCGA-BH-A0BQ-01A	TCGA-BH-A0BQ	Stage I	NA		Positive	Positive	Positive	Alive	wildtype	wildtype	wildtype	wildtype	wildtype	Intermediate infiltration	4.98909	0.51206	0.14981	0.476614	3.43411	3.3094	1.45968	2.71666	1.90241	0.851385	3.1574	10.8079	8.68117	0	1.75319	3.79554	1.80516	0.446955	1.579	0.831983
375	TCGA-BH-A0BR-01A	TCGA-BH-A0BR	Stage I	NA		Positive	Positive	Negative	Alive	mutant	wildtype	mutant	wildtype	wildtype	Intermediate infiltration	2.612	0.420419	0.0896719	0.867201	2.56664	2.47991	1.07636	1.74214	1.37915	0.62316	2.50904	5.84982	4.65957	0	1.80893	4.02066	2.16046	0.262469	1.45421	0.730189
376	TCGA-BH-A0BT-01A	TCGA-BH-A0BT	Stage II	NA		Positive	Positive	Negative	Alive	wildtype	wildtype	wildtype	wildtype	wildtype	Intermediate infiltration	6.27406	0.544333	0.0425864	1.92951	2.97337	2.60465	1.09366	2.02149	1.82296	1.1311	2.6271	6.02741	5.74469	0.0236076	0.93083	3.64074	2.10693	0.358074	2.40341	0.899203
377	TCGA-BH-A0BV-01A	TCGA-BH-A0BV	Stage II	NA		Positive	Positive	Negative	Alive	wildtype	wildtype	wildtype	wildtype	wildtype	Intermediate infiltration	2.40121	0.633112	0	0.458132	2.79558	3.13073	1.60315	2.71681	2.16798	0.704144	3.20157	9.94	8.07549	0.073208	1.34079	3.64412	2.22773	0.120539	1.64546	1.04024
378	TCGA-BH-A0BW-01A	TCGA-BH-A0BW	Stage I	NA		Negative	Negative		Alive	wildtype	wildtype	wildtype	wildtype	wildtype	High infiltration	3.22608	0.917976	0.313493	0.185365	3.12654	3.38773	1.82672	1.90421	2.06223	0.62549	4.20149	8.94255	9.57759	0.11575	1.03866	3.9687	2.23736	5.23993	1.61504	1.63964
379	TCGA-BH-A0BZ-01A	TCGA-BH-A0BZ	Stage III	NA		Positive	Positive	Negative	Alive	wildtype	wildtype	wildtype	wildtype	wildtype	Intermediate infiltration	4.28691	1.14437	0.0676617	0.0386103	4.41084	4.31257	2.38009	3.68421	1.77159	0.88673	4.37914	8.44343	8.67451	0.0189494	1.94723	3.93457	1.60941	0.473465	1.32673	1.38213
380	TCGA-BH-A0C0-01A	TCGA-BH-A0C0	Stage II	NA		Positive	Positive	Equivocal	Alive	mutant	wildtype	wildtype	wildtype	mutant	Intermediate infiltration	4.90633	1.5318	0.104075	0.550721	4.45305	4.49609	2.39172	3.96788	4.09602	0.772301	4.86105	8.0078	10.4265	0.11422	2.19479	3.89435	2.99052	1.26714	2.99066	2.02854
381	TCGA-BH-A0DD-01A	TCGA-BH-A0DD	Stage II	NA		Positive	Positive	Positive	Alive	wildtype	wildtype	wildtype	wildtype	wildtype	Intermediate infiltration	3.21323	0.322849	0.0422408	0.0120565	1.87565	2.03294	0.742534	1.66817	1.75004	1.13685	2.01779	5.23821	6.15085	0.113449	0.409234	3.0203	2.71888	0.124847	2.43717	0.74727
382	TCGA-BH-A0DE-01A	TCGA-BH-A0DE	Stage II	NA		Positive	Positive	Negative	Alive	wildtype	wildtype	wildtype	wildtype	wildtype	Intermediate infiltration	3.75155	0.866547	0.0866371	0.264273	2.65643	2.4786	1.33108	2.34724	1.47497	1.00765	2.74348	6.81697	6.32567	0.0483531	1.52864	3.88009	2.0984	0.212055	1.74045	0.933643
383	TCGA-BH-A0DG-01A	TCGA-BH-A0DG	Stage II	NA		Positive	Negative	Negative	Alive	wildtype	wildtype	mutant	wildtype	wildtype	Intermediate infiltration	3.42199	0.811033	0	0.546663	3.06659	3.16174	1.66761	1.84378	2.23968	0.646616	2.38256	9.95519	8.66744	0.0742849	1.38313	3.67197	2.09569	1.02811	1.57906	1.1642
384	TCGA-BH-A0DH-01A	TCGA-BH-A0DH	Stage II	NA		Positive	Positive	Negative	Alive	wildtype	wildtype	wildtype	wildtype	wildtype	Intermediate infiltration	4.65577	0.352584	0.0850391	0.996127	1.78138	1.97995	0.911352	1.79609	0.236014	0.97539	2.17569	13.0734	10.8788	0.0239199	0.967683	4.41895	2.01508	0.0709075	1.78261	0.699378
385	TCGA-BH-A0DI-01A	TCGA-BH-A0DI	Stage II	NA		Positive	Positive	Negative	Alive	mutant	wildtype	wildtype	wildtype	wildtype	Intermediate infiltration	3.89582	0.723377	0.237985	0.410617	2.6367	2.81589	1.22618	1.71961	2.15664	0.663986	3.21621	9.24309	9.58411	0.0235545	1.04487	3.1807	2.35007	0.477861	1.66326	0.856434
386	TCGA-BH-A0DK-01A	TCGA-BH-A0DK	Stage II	NA		Positive	Positive	Negative	Alive	wildtype	wildtype	mutant	wildtype	wildtype	High infiltration	4.24104	1.39516	0.218617	0.278077	4.3603	4.65584	2.04655	3.70808	3.52255	0.990588	3.88785	9.29347	11.2916	0.025767	2.43695	3.10244	2.24516	1.00005	1.61506	1.64948
387	TCGA-BH-A0DQ-01A	TCGA-BH-A0DQ	Stage II	NA		Positive	Positive	Negative	Alive	wildtype	wildtype	wildtype	wildtype	wildtype	Intermediate infiltration	3.60673	0.482599	0	0.157306	1.97052	1.83194	0.878619	1.46643	1.30423	0.654734	2.11936	9.31821	7.55928	0	1.15797	4.22839	2.17589	0.182058	1.52573	0.583527
388	TCGA-BH-A0DS-01A	TCGA-BH-A0DS	Stage III	NA		Positive	Positive	Negative	Alive	wildtype	wildtype	mutant	wildtype	wildtype	Intermediate infiltration	2.82828	0.560865	0	1.20487	2.7407	2.54948	1.08002	2.4805	1.50494	0.510683	3.22493	7.73901	9.27645	0	1.47857	4.27594	2.00641	0.296154	1.66808	0.85158
389	TCGA-BH-A0DT-01A	TCGA-BH-A0DT	Stage II	NA		Positive	Positive	Negative	Alive	wildtype	wildtype	mutant	wildtype	wildtype	Intermediate infiltration	4.04471	0.854669	0.045333	2.97308	2.95862	3.0066	1.23727	2.14121	2.61162	0.774402	2.45451	9.41579	8.14448	0.0741452	1.78261	3.99207	2.35237	0.78201	1.51325	0.826165
390	TCGA-BH-A0DV-01A	TCGA-BH-A0DV	Stage III	NA		Positive	Positive	Negative	Alive	wildtype	wildtype	wildtype	wildtype	wildtype	Intermediate infiltration	3.17099	0.340833	0	0.0605852	1.9231	2.33898	0.910286	1.59689	1.94908	0.772676	2.60188	9.57668	7.85445	0	1.78938	3.68735	2.19969	0.249733	1.27879	0.637017
391	TCGA-BH-A0DX-01A	TCGA-BH-A0DX	Stage I	NA		Positive	Positive	Negative	Alive	wildtype	wildtype	wildtype	wildtype	wildtype	High infiltration	1.71667	0.455555	0.152299	0.150643	2.35976	2.20648	0.976733	1.41367	1.68882	0.520293	2.55691	7.55273	6.94459	0.0219467	2.0138	3.8297	2.27614	0.317704	1.32801	0.761518
392	TCGA-BH-A0DZ-01A	TCGA-BH-A0DZ	Stage II	NA		Positive	Positive	Positive	Alive	mutant	wildtype	wildtype	wildtype	wildtype	Low infiltration	2.89779	0.419004	0	0.576427	2.79419	1.98094	0.879111	1.73859	0.823727	0.472546	2.87447	7.4646	7.52403	0	1.24557	4.32296	3.27964	0.118868	1.80294	0.503322
393	TCGA-BH-A0E0-01A	TCGA-BH-A0E0	Stage III	NA		Negative	Negative	Negative	Alive	mutant	wildtype	wildtype	wildtype	wildtype	Intermediate infiltration	2.44116	1.69467	0.330398	1.71264	2.34275	2.51006	0.957467	0.69768	0.683155	0.290492	1.0757	3.86209	4.41054	0	1.22205	3.01593	2.50351	0.327751	2.6779	0.741301
394	TCGA-BH-A0E1-01A	TCGA-BH-A0E1	Stage II	NA		Positive	Positive	Equivocal	Alive	wildtype	wildtype	wildtype	wildtype	wildtype	Low infiltration	3.97342	0.0894011	0.0879143	0.547362	0.604561	0.776364	0.153646	0.625268	0.603433	0.442993	1.05782	7.57729	5.95273	0	1.00133	4.1419	2.04291	0.0186815	1.52696	0.197095
395	TCGA-BH-A0E2-01A	TCGA-BH-A0E2	Stage III	NA		Positive	Positive	Negative	Alive	wildtype	wildtype	mutant	wildtype	wildtype	Intermediate infiltration	4.90457	0.554755	0	0.154577	2.46322	2.41701	1.02247	2.3546	0.488606	0.79644	2.64669	7.73588	7.48936	0.0716073	1.05865	4.10729	2.44292	0.0660593	1.68993	0.641522
396	TCGA-BH-A0E6-01A	TCGA-BH-A0E6	Stage I	NA		Negative	Negative	Equivocal	Alive	NA	NA	NA	NA	NA	Intermediate infiltration	2.38315	0.46207	0.255683	0.241905	2.91231	2.88701	1.0867	2.19533	2.45846	0.523007	2.87888	9.92565	11.5219	0	1.46323	3.53322	2.73381	1.28099	3.35744	0.734699
397	TCGA-BH-A0E7-01A	TCGA-BH-A0E7	Stage II	NA		Positive	Positive	Negative	Alive	wildtype	wildtype	wildtype	wildtype	wildtype	Low infiltration	3.98765	0.0439138	0.0343888	0.00979621	0.42028	0.328939	0.20889	0.258805	0.377482	0.293726	0.655409	5.12	3.23092	0	0.211384	4.44033	2.73198	0.00959323	1.73095	0.250713
398	TCGA-BH-A0EA-01A	TCGA-BH-A0EA	Stage II	NA		Positive	Positive	Negative	Dead	wildtype	wildtype	mutant	wildtype	wildtype	Intermediate infiltration	3.20278	0.505039	0	4.01525	1.59704	1.92725	0.730486	1.77143	1.66067	0.862422	2.61583	8.99136	8.04629	0.0312218	0.969572	3.61899	2.41882	0.305939	1.68238	0.438341
399	TCGA-BH-A0EB-01A	TCGA-BH-A0EB	Stage I	NA		Positive	Positive	Equivocal	Alive	wildtype	wildtype	wildtype	wildtype	wildtype	Intermediate infiltration	3.89624	0.825629	0	3.2051	3.12634	3.10763	1.46617	2.23775	0.32721	0.404302	3.03995	8.5913	9.8891	0	1.37547	4.1157	2.51981	0.40139	1.68512	1.11528
400	TCGA-BH-A0EE-01A	TCGA-BH-A0EE	Stage II	NA		Negative	Negative	Positive	Alive	mutant	wildtype	wildtype	wildtype	wildtype	Intermediate infiltration	4.32002	0.291684	0	0	2.66968	2.31982	0.693344	1.39652	2.44204	0.539878	3.03706	6.77324	7.10829	0.0189243	1.34426	3.45347	2.83232	0.438045	2.16773	0.757425
401	TCGA-BH-A0EI-01A	TCGA-BH-A0EI	Stage II	NA		Positive	Positive	Negative	Alive	wildtype	wildtype	wildtype	mutant	wildtype	Low infiltration	3.39816	0.185703	0	0.145653	0.528553	0.590609	0.315396	0.598116	0.285939	0.857945	0.583155	4.42633	4.85417	0	0.47544	4.06705	2.04339	0.0342231	2.05875	0.405856
402	TCGA-BH-A0GY-01A	TCGA-BH-A0GY	Stage II	NA		Positive	Positive	Negative	Alive	mutant	wildtype	wildtype	mutant	wildtype	Intermediate infiltration	3.44627	0.615786	0.0984747	0.388748	1.98131	2.27437	1.01024	1.73317	0.342106	0.619493	2.20223	8.26073	7.38766	0	0.965742	3.49563	2.54007	0.713559	2.35612	0.659994
403	TCGA-BH-A0GZ-01A	TCGA-BH-A0GZ	Stage II	NA		Positive	Positive	Equivocal	Alive	wildtype	wildtype	wildtype	wildtype	wildtype	Low infiltration	4.56016	0.283328	0	0.130353	1.5978	1.49871	0.673979	1.57259	0.806902	0.46055	2.14938	9.29566	7.88521	0	0.999435	4.1015	2.39901	0.0524691	1.71228	0.322653
404	TCGA-BH-A0H0-01A	TCGA-BH-A0H0	Stage I	NA		Positive	Positive	Negative	Alive	wildtype	wildtype	wildtype	wildtype	wildtype	Intermediate infiltration	5.72311	0.278846	0	0.00904897	1.63932	1.46092	0.796675	0.920482	0.598382	0.425359	1.616	8.87987	7.17001	0	0.687256	1.72249	1.89467	0.077859	2.15908	0.444408
405	TCGA-BH-A0H3-01A	TCGA-BH-A0H3	Stage I	NA		Positive	Positive		Alive	wildtype	wildtype	mutant	wildtype	wildtype	Intermediate infiltration	4.03213	0.819034	0.207167	0.293184	2.53329	2.73725	1.05422	2.30482	2.0426	0.638548	3.11589	8.48769	7.46783	0.079555	2.24667	3.94159	2.76504	0.304386	1.92568	0.848105
406	TCGA-BH-A0H5-01A	TCGA-BH-A0H5	Stage I	NA		Positive	Positive		Alive	wildtype	wildtype	wildtype	wildtype	wildtype	High infiltration	4.84553	2.73336	0.0450596	0.853169	6.06366	5.98417	3.89406	5.52649	4.58556	1.58794	5.93868	11.7639	11.9169	0.188743	3.65785	4.31541	2.94921	2.75711	1.60559	2.88569
407	TCGA-BH-A0H6-01A	TCGA-BH-A0H6	Stage I	0		Positive	Positive	Negative	Alive	wildtype	wildtype	wildtype	wildtype	wildtype	Low infiltration	4.43348	1.46742	0	0.0265636	0.740564	0.79303	0.382933	0.863894	0.550408	0.557937	0.96975	3.66266	4.18556	0	0.147433	3.89149	2.76022	0.0641816	1.67142	0.311781
408	TCGA-BH-A0H7-01A	TCGA-BH-A0H7	Stage III	NA		Positive	Positive	Negative	Alive	mutant	wildtype	wildtype	wildtype	wildtype	Intermediate infiltration	3.3441	0.305282	0	0.0901277	2.04002	1.70971	0.652137	1.53419	1.38913	0.284977	2.18162	6.29905	6.01127	0	0.957887	4.52154	1.82468	0.175563	1.76778	0.331167
409	TCGA-BH-A0H9-01A	TCGA-BH-A0H9	Stage II	NA		Positive	Positive	Equivocal	Alive	wildtype	wildtype	wildtype	wildtype	wildtype	Intermediate infiltration	3.28293	0.319451	0	0.0521193	1.62056	1.57161	0.836888	1.15057	1.08499	0.298994	2.07475	6.98007	5.20491	0	1.01796	4.0702	2.11906	0.222312	1.91516	0.323328
410	TCGA-BH-A0HA-01A	TCGA-BH-A0HA	Stage I	NA		Positive	Positive		Alive	wildtype	wildtype	wildtype	mutant	wildtype	Intermediate infiltration	4.40169	0.771572	0.0923085	0.200754	3.58877	3.2891	1.40485	2.44221	2.56163	0.920962	3.3207	9.01584	7.49481	0.0515631	1.41216	3.90495	1.82787	0.380205	1.31059	0.966379
411	TCGA-BH-A0HB-01A	TCGA-BH-A0HB	Stage I	NA		Positive	Positive	Equivocal	Alive	wildtype	wildtype	wildtype	wildtype	wildtype	Intermediate infiltration	4.84561	1.1124	0.143902	0.550043	3.58305	3.61746	1.71171	2.76878	2.06308	0.830403	3.84155	7.88988	8.09383	0	2.12878	4.00479	1.83581	0.289723	2.07727	0.836082
412	TCGA-BH-A0HF-01A	TCGA-BH-A0HF	Stage I	NA		Positive	Positive	Negative	Alive	wildtype	wildtype	mutant	wildtype	wildtype	Intermediate infiltration	3.71675	0.732872	0	1.17907	2.37638	2.23448	1.01985	1.80384	1.8544	0.671323	2.95173	8.99956	7.95425	0	1.86714	4.29818	2.40801	0.517458	2.63233	0.559778
413	TCGA-BH-A0HI-01A	TCGA-BH-A0HI	Stage I	0		Positive	Positive	Negative	Alive	wildtype	wildtype	wildtype	wildtype	wildtype	Intermediate infiltration	3.9458	0.265059	0.0409276	0.314777	1.66163	1.51743	0.724115	1.0618	0.353292	0.540921	1.71658	5.2249	5.16637	0.0226822	0.656684	4.11246	2.41745	0.050763	1.5191	0.543192
414	TCGA-BH-A0HK-01A	TCGA-BH-A0HK	Stage II	NA		Positive	Negative	Negative	Alive	wildtype	wildtype	wildtype	wildtype	wildtype	Intermediate infiltration	3.99228	2.60766	0	0.0564521	1.55372	1.79816	0.593493	1.25851	1.32675	0.788586	1.75947	11.9033	10.096	0	1.23722	3.49931	2.28934	0.0688009	2.01376	0.371942
415	TCGA-BH-A0HL-01A	TCGA-BH-A0HL	Stage II	NA		Positive	Positive	Equivocal	Alive	wildtype	wildtype	mutant	wildtype	wildtype	Low infiltration	2.67303	0.0203263	0	0.165482	0.249173	0.196051	0.153467	0.690096	0.127796	0.50547	0.258105	3.65181	2.72338	0	0.220251	3.14452	2.6745	0.0106916	1.77505	0.132983
416	TCGA-BH-A0HN-01A	TCGA-BH-A0HN	Stage I	NA		Positive	Positive	Equivocal	Alive	wildtype	wildtype	wildtype	wildtype	wildtype	Low infiltration	3.69181	0.0548505	0	0.521731	0.462644	0.327946	0.522285	0.430752	0.828963	0.826489	0.478057	3.0247	1.98883	0	0.236186	3.96801	1.97239	0.0693245	1.72541	0.468532
417	TCGA-BH-A0HO-01A	TCGA-BH-A0HO	Stage II	1		Positive	Positive	Negative	Alive	wildtype	wildtype	wildtype	wildtype	wildtype	Intermediate infiltration	5.46012	0.221949	0.0297252	0.0663143	1.46001	1.50674	0.681673	0.942938	1.27899	0.272447	1.7234	6.96495	4.98292	0	0.511523	4.75754	2.32592	0.104133	1.53998	0.770659
418	TCGA-BH-A0HQ-01A	TCGA-BH-A0HQ	Stage II	NA		Positive	Positive	Negative	Alive	wildtype	wildtype	wildtype	wildtype	wildtype	Low infiltration	3.39311	0.387746	0.232468	1.20396	0.969524	1.23505	0.653796	0.660886	1.28279	0.668286	1.09399	9.15753	7.07356	0.0275181	0.59901	3.63751	2.58034	0.120407	1.56977	0.502534
419	TCGA-BH-A0HU-01A	TCGA-BH-A0HU	Stage I	NA		Positive	Positive	Negative	Alive	wildtype	wildtype	wildtype	wildtype	wildtype	Intermediate infiltration	4.66232	0.328152	0.0382896	0.269159	2.31009	2.23285	0.897773	1.70718	1.00025	0.516806	2.12045	7.48722	6.2004	0	0.918902	4.2418	2.871	0.123352	1.8497	0.552246
420	TCGA-BH-A0HW-01A	TCGA-BH-A0HW	Stage I	NA		Positive	Negative	Equivocal	Alive	wildtype	wildtype	wildtype	wildtype	wildtype	Low infiltration	4.51312	0.0230238	0	0.138132	0.203055	0.180522	0.157653	0.761666	0.134895	0.661873	0.286728	1.84333	0.883137	0	0.20807	3.87862	1.944	0.0188032	1.86535	0.120298
421	TCGA-BH-A0HX-01A	TCGA-BH-A0HX	Stage II	2		Positive	Positive	Negative	Alive	mutant	wildtype	wildtype	wildtype	wildtype	Intermediate infiltration	3.67494	0.492301	0.0438137	0.108869	1.91479	2.2455	0.931229	1.45049	1.35672	0.645644	2.3107	6.60673	6.76676	0	1.51257	4.36136	1.6687	0.19532	2.12913	0.559186
422	TCGA-BH-A0HY-01A	TCGA-BH-A0HY	Stage I	NA		Positive	Negative	Positive	Alive	mutant	wildtype	wildtype	wildtype	wildtype	Intermediate infiltration	4.06609	0.85271	0.0383443	0.0432464	0.946245	1.14472	0.680021	1.13611	0.333109	0.349968	1.25773	5.84756	5.12506	0.0212421	0.399823	4.14476	2.01161	0.0579302	1.34169	0.282182
423	TCGA-BH-A0RX-01A	TCGA-BH-A0RX	Stage II	NA		Negative	Negative	Negative	Alive	mutant	wildtype	wildtype	wildtype	wildtype	High infiltration	4.06299	1.07197	0.876382	0.764119	4.76123	4.17675	2.2711	3.84054	4.46096	0.724155	5.12888	8.94178	12.2009	0.106628	2.90264	3.50334	2.04758	1.48099	2.52799	1.32209
424	TCGA-BH-A0W3-01A	TCGA-BH-A0W3	Stage II	1		Positive	Positive	Equivocal	Alive	wildtype	wildtype	wildtype	wildtype	wildtype	Low infiltration	3.10903	0.126712	0.0574195	0.1114	1.025	0.890354	0.750016	0.618962	0.77664	0.599505	1.12633	3.36989	1.78363	0	0.358622	4.89979	2.30987	0.0711215	1.7829	0.596222
425	TCGA-BH-A0W4-01A	TCGA-BH-A0W4	Stage II	NA		Positive	Positive	Negative	Alive	wildtype	wildtype	wildtype	wildtype	wildtype	Low infiltration	3.32829	0.32811	0	0.455163	1.01509	0.820042	0.279781	0.895357	0.837527	0.566383	1.44464	7.35465	6.1673	0	0.558273	3.9494	2.64117	0.0913691	1.5265	0.27581
426	TCGA-BH-A0W5-01A	TCGA-BH-A0W5	Stage II	1		Positive	Positive	Equivocal	Alive	wildtype	wildtype	wildtype	wildtype	wildtype	Intermediate infiltration	3.84867	2.36313	0	0.789842	5.12947	4.98545	3.10791	2.70722	3.20103	1.12102	3.88049	11.1442	10.7429	0.343056	3.05167	3.99233	2.81284	2.61237	1.75811	2.73926
427	TCGA-BH-A0W7-01A	TCGA-BH-A0W7	Stage I	0		Positive	Positive	Negative	Alive	wildtype	wildtype	wildtype	mutant	wildtype	Intermediate infiltration	4.26778	1.25759	0.0902186	0.70382	4.33364	4.14268	2.32778	3.47964	3.18066	1.31224	4.68844	10.905	10.2348	0.0254097	2.6977	3.8834	2.15619	1.39429	1.73335	1.60443
428	TCGA-BH-A18F-01A	TCGA-BH-A18F	Stage II	NA		Positive	Positive	Negative	Alive	wildtype	wildtype	wildtype	wildtype	mutant	Intermediate infiltration	3.50007	0.902956	0	0.254474	3.24923	3.25355	1.60049	2.46102	1.5618	0.595922	2.98954	10.069	9.05882	0.0268788	1.75421	3.60466	2.29717	0.752516	2.07528	1.02729
429	TCGA-BH-A18G-01A	TCGA-BH-A18G	Stage I	NA		Negative	Negative	Negative	Alive	wildtype	wildtype	wildtype	wildtype	wildtype	Low infiltration	2.14816	0.219363	0	0.0845219	1.84256	1.17247	0.73682	1.06058	1.68786	0.50355	2.79521	4.97631	3.3061	0.033551	0.688282	3.05272	1.97506	0.0828142	1.75134	0.496937
430	TCGA-BH-A18H-01A	TCGA-BH-A18H	Stage I	NA		Positive	Positive	Positive	Alive	mutant	wildtype	wildtype	wildtype	wildtype	High infiltration	5.20842	1.38036	0.167626	0.28735	4.07328	4.11934	2.73464	4.68189	2.68509	1.76939	3.97139	8.50482	11.7248	0.0322658	2.29639	3.83887	2.39575	0.949654	2.18333	1.29979
431	TCGA-BH-A18I-01A	TCGA-BH-A18I	Stage II	1		Positive	Positive	Positive	Alive	wildtype	wildtype	wildtype	wildtype	wildtype	Intermediate infiltration	4.01835	1.0245	0.1512	0.497682	3.24878	3.12107	1.89807	2.2775	2.3272	0.877043	3.24156	8.95262	8.85769	0.0685723	2.52413	4.26145	1.92591	0.754954	1.78379	1.38706
432	TCGA-BH-A18J-01A	TCGA-BH-A18J	Stage IV	NA		Positive	Positive	Negative	Dead	wildtype	wildtype	wildtype	wildtype	wildtype	Low infiltration	4.08393	0.129019	0	0.0326151	1.10575	0.975352	0.277171	0.317501	0.312222	0.424809	0.747614	3.51832	4.46344	0	0.300624	3.46277	2.25762	0.0937868	1.80878	0.495889
433	TCGA-BH-A18K-01A	TCGA-BH-A18K	Stage I	NA		Positive	Positive	Negative	Dead	wildtype	wildtype	wildtype	wildtype	wildtype	Low infiltration	4.32442	0.319495	0	1.97076	1.46538	1.36217	0.514439	1.19962	0.7773	0.607109	1.88384	7.18313	5.45498	0	0.503976	3.30087	2.43272	0.0487945	2.23368	0.516739
434	TCGA-BH-A18L-01A	TCGA-BH-A18L	Stage III	1		Positive	Positive	Negative	Dead	wildtype	wildtype	wildtype	wildtype	wildtype	Low infiltration	2.52492	0.15849	0	0.0291326	1.33271	1.10941	0.489802	0.816249	0.851357	0.531747	1.02588	5.73442	6.51748	0	0.41645	4.82907	2.23451	0.033234	2.0473	0.432314
435	TCGA-BH-A18M-01A	TCGA-BH-A18M	Stage III	4		Positive	Positive	Positive	Dead	wildtype	wildtype	mutant	wildtype	wildtype	Intermediate infiltration	3.19159	0.531281	0	0.0932075	2.08957	2.29581	0.994196	1.73294	1.52188	0.696474	2.15767	9.96162	7.87941	0	1.32042	3.6776	2.49651	0.306729	1.69662	0.726223
436	TCGA-BH-A18N-01A	TCGA-BH-A18N	Stage II	2		Positive	Positive	Negative	Dead	wildtype	wildtype	wildtype	wildtype	wildtype	Low infiltration	4.51989	0.0766016	0.0411617	0.145701	0.452978	0.489174	0.402813	0.316344	0.162992	0.224741	0.50755	2.55309	3.26465	0	0.161341	3.69593	2.24077	0.0285851	1.6764	0.434579
437	TCGA-BH-A18P-01A	TCGA-BH-A18P	Stage I	NA		Positive	Negative	Positive	Dead	wildtype	wildtype	wildtype	wildtype	mutant	Intermediate infiltration	3.66443	0.512582	0	1.04881	2.29006	1.8191	0.865148	1.71797	1.61816	0.561949	1.92626	7.11851	5.28581	0.0250461	1.07388	3.43373	3.00707	0.387168	1.8391	0.781583
438	TCGA-BH-A18Q-01A	TCGA-BH-A18Q	Stage II	2		Negative	Negative	Positive	Dead	mutant	wildtype	wildtype	wildtype	wildtype	Intermediate infiltration	2.26719	0.472901	0	0.634502	2.64332	2.59685	1.03087	2.56261	2.91127	0.677654	3.36678	9.62612	7.82834	0.0535165	1.34659	3.9877	3.05267	0.273546	1.73699	2.33838
439	TCGA-BH-A18R-01A	TCGA-BH-A18R	Stage II	NA		Indeterminate	Negative	Positive	Dead	wildtype	wildtype	wildtype	wildtype	wildtype	Intermediate infiltration	3.16356	0.710453	0	0.758463	2.26449	2.10967	0.834549	1.6608	0.784839	0.421808	2.00421	9.41051	8.30696	0	1.4006	3.54232	2.15091	0.898691	2.54134	0.68164
440	TCGA-BH-A18T-01A	TCGA-BH-A18T	Stage II	NA		Negative	Negative	Positive	Dead	mutant	wildtype	wildtype	wildtype	wildtype	Intermediate infiltration	1.89746	0.269611	0	0.0578157	1.937	1.74004	0.705331	1.59282	1.30495	0.507502	2.12804	3.18466	5.96556	0	0.616058	3.42216	2.34811	3.76186	2.72162	0.435122
441	TCGA-BH-A18U-01A	TCGA-BH-A18U	Stage III	NA		Positive	Positive	Positive	Dead	mutant	wildtype	wildtype	wildtype	wildtype	Intermediate infiltration	2.95454	0.190829	0	0.13731	2.08428	1.71923	0.563915	1.04181	1.23756	0.532952	1.83801	7.42076	9.19366	0.0425772	0.427248	3.7414	2.97368	0.0944945	3.03481	0.589561
442	TCGA-BH-A18V-01A	TCGA-BH-A18V	Stage II	NA		Negative	Negative	Negative	Dead	mutant	wildtype	wildtype	wildtype	wildtype	High infiltration	3.7059	2.2268	0	0.983909	2.51972	2.37442	2.22754	1.76146	1.51691	0.466993	2.27631	7.58443	8.19632	0	1.10708	3.64877	2.65324	3.31719	2.31668	1.52793
443	TCGA-BH-A1EN-01A	TCGA-BH-A1EN	Stage II	NA		Negative	Negative	Positive	Dead	wildtype	wildtype	wildtype	wildtype	wildtype	Low infiltration	3.10548	0.0907902	0	0	0.700865	0.986743	0.470254	0.806359	0.723622	0.162873	1.37914	1.90801	2.04447	0	0.315787	3.20776	2.19662	0.00476822	2.45978	0.28189
444	TCGA-BH-A1ES-01A	TCGA-BH-A1ES	Stage II	NA		Positive	Positive	Negative	Dead	wildtype	wildtype	wildtype	wildtype	wildtype	Low infiltration	2.42203	0.253328	0	0.310094	0.705913	0.771368	0.233573	0.488913	0.196845	0.322136	0.727605	6.12932	4.54941	0	0.576978	3.64153	2.06609	0.0417343	1.98667	0.393359
445	TCGA-BH-A1ET-01A	TCGA-BH-A1ET	Stage I	NA		Positive	Positive	Negative	Dead	wildtype	wildtype	wildtype	wildtype	wildtype	Intermediate infiltration	3.03571	0.638245	0.0254408	0.177146	1.85553	1.9824	1.17882	2.1307	1.3436	0.336564	2.86377	8.51059	6.8582	0.0140656	0.981596	3.87292	2.6894	0.167369	1.53351	0.748019
446	TCGA-BH-A1EU-01A	TCGA-BH-A1EU	Stage I	NA		Positive	Positive	Negative	Dead	wildtype	wildtype	wildtype	wildtype	wildtype	Intermediate infiltration	2.05585	1.81514	0	0.64341	3.75691	3.75035	2.08196	2.97595	2.76588	0.626388	4.20582	8.32211	7.38725	0.115803	2.39903	3.94211	2.26486	1.39379	2.08374	1.90248
447	TCGA-BH-A1EV-01A	TCGA-BH-A1EV	Stage III	NA		Positive	Positive	Positive	Dead	mutant	wildtype	wildtype	wildtype	wildtype	Low infiltration	3.03657	0.119057	0	0.011581	0.558549	0.433444	0.613731	0.406431	0.426484	0.32112	0.630392	7.00002	6.02631	0	0.218261	3.79175	3.46513	0.0113412	1.96272	0.556626
448	TCGA-BH-A1EW-01A	TCGA-BH-A1EW	Stage II	NA		Negative	Negative	Negative	Dead	wildtype	wildtype	wildtype	wildtype	wildtype	Intermediate infiltration	3.61855	1.0879	0	0.0611694	2.91965	2.84648	1.66157	2.86595	1.35793	0.454186	3.06208	7.85635	7.56264	0.0241626	1.35321	5.71239	2.88155	0.97597	2.22892	0.847086
449	TCGA-BH-A1EX-01A	TCGA-BH-A1EX	Stage II	NA		Positive	Positive	Positive	Dead	wildtype	wildtype	wildtype	wildtype	wildtype	Intermediate infiltration	3.62986	0.65749	0.0271661	0.154123	2.28575	2.35139	1.20128	1.7092	0.958035	0.455938	2.55367	7.56249	7.83545	0.0446093	1.4505	3.95009	2.288	0.26907	1.90611	1.02934
450	TCGA-BH-A1EY-01A	TCGA-BH-A1EY	Stage II	NA		Positive	Positive	Negative	Dead	mutant	wildtype	wildtype	mutant	wildtype	Intermediate infiltration	2.37172	1.07908	0.104516	2.18393	3.46968	3.29353	1.77978	1.96377	2.12984	0.547	3.64304	4.72571	5.56167	0	1.73749	4.39951	2.54119	0.708216	1.61146	1.21414
451	TCGA-BH-A1F0-01A	TCGA-BH-A1F0	Stage II	NA		Negative	Indeterminate	Negative	Dead	mutant	wildtype	wildtype	wildtype	wildtype	High infiltration	2.81266	1.70756	0.0504137	0.680461	4.00731	4.0041	2.24818	3.39959	3.02394	0.626392	4.33825	9.74063	11.6448	0.281458	2.29174	4.02868	3.46767	2.0341	2.20149	2.13427
452	TCGA-BH-A1F2-01A	TCGA-BH-A1F2	Stage III	NA		Positive	Positive	Positive	Dead	mutant	wildtype	wildtype	wildtype	wildtype	Intermediate infiltration	1.86032	0.166651	0.0321936	0.0273248	0.707273	0.824031	0.33353	0.792057	0.55216	0.190068	1.03281	3.68586	2.97283	0	1.05618	4.38401	2.22791	0.0178963	2.12896	0.285596
453	TCGA-BH-A1F5-01A	TCGA-BH-A1F5	Stage II	NA		Positive	Positive	Negative	Dead	wildtype	wildtype	wildtype	wildtype	wildtype	Low infiltration	2.49933	0.132821	0	1.02721	0.730537	1.03849	0.108957	0.724176	0.488681	0.366047	1.21167	8.30593	7.15649	0.0214693	0.910208	4.45468	2.01484	0.063748	1.65618	0.287402
454	TCGA-BH-A1F6-01A	TCGA-BH-A1F6		NA		Negative	Negative	Negative	Dead	mutant	wildtype	wildtype	wildtype	wildtype	High infiltration	1.7298	0.455897	0	0.0158594	2.69189	2.63355	1.84547	2.76723	2.44206	0.597278	3.06349	9.47046	9.63977	0	1.57726	3.2861	3.91459	0.497027	2.56497	1.41905
455	TCGA-BH-A1F8-01A	TCGA-BH-A1F8	Stage III	NA		Positive	Positive	Positive	Dead	wildtype	wildtype	wildtype	wildtype	wildtype	Intermediate infiltration	1.30444	0.309239	0.176773	0.135113	1.45649	1.64408	0.271705	1.82133	0.799677	0.206206	2.32176	6.97044	8.29213	0.0508742	0.494243	4.67758	3.00812	0.0469064	2.13752	0.335949
456	TCGA-BH-A1FB-01A	TCGA-BH-A1FB	Stage II	NA		Positive	Positive	Negative	Dead	NA	NA	NA	NA	NA	Intermediate infiltration	3.44985	1.69172	0.0663817	2.33619	4.09324	3.98054	2.11088	3.2755	2.52796	0.926843	3.22356	10.6161	8.99189	0.175881	2.47074	4.18829	2.61345	1.65927	1.981	1.80059
457	TCGA-BH-A1FD-01A	TCGA-BH-A1FD	Stage I	NA		Positive	Positive	Negative	Dead	mutant	wildtype	wildtype	wildtype	wildtype	Intermediate infiltration	2.68118	0.165084	0.0327774	0.0460749	1.21283	1.04732	0.392661	0.546415	0.489139	0.325779	0.752544	2.73113	4.13417	0.0181425	0.22541	3.4199	1.73773	0.110288	2.78314	0.551065
458	TCGA-BH-A1FE-01A	TCGA-BH-A1FE	Stage II	NA		Positive	Positive		Dead	mutant	wildtype	wildtype	wildtype	wildtype	Intermediate infiltration	2.12318	1.44035	0.147003	0.36832	4.11464	4.10671	1.91174	3.34335	2.52187	0.66817	4.08835	9.47785	8.23076	0.0828002	2.95651	3.81501	4.56506	1.54129	2.22388	1.55757
459	TCGA-BH-A1FG-01A	TCGA-BH-A1FG	Stage I	NA		Positive	Positive	Negative	Dead	wildtype	wildtype	wildtype	wildtype	wildtype	Low infiltration	3.34984	0.171705	0.0725862	0.0104749	1.36644	1.22149	0.31445	1.10542	0.924026	0.520752	1.94603	7.3131	6.60319	0	0.570669	4.11084	2.55975	0.0455966	1.68935	0.292393
460	TCGA-BH-A1FH-01A	TCGA-BH-A1FH	Stage IV	NA		Positive	Negative		Dead	wildtype	wildtype	mutant	wildtype	wildtype	Intermediate infiltration	2.34492	0.898676	0	0.0283892	1.84221	1.9213	0.643047	2.0405	1.78886	0.637989	2.32392	10.8038	8.60137	0.0548448	1.54485	3.82774	2.40545	0.401722	1.54714	0.633938
461	TCGA-BH-A1FJ-01A	TCGA-BH-A1FJ	Stage III	NA		Negative	Positive		Dead	wildtype	wildtype	wildtype	wildtype	wildtype	Low infiltration	2.94976	0.045446	0	0	0.46029	0.447183	0.270553	0.901891	0.458078	0.431247	0.700307	3.98133	4.43989	0	0.182724	2.16934	1.80083	0.0778679	1.95178	0.359422
462	TCGA-BH-A1FL-01A	TCGA-BH-A1FL	Stage II	NA		Positive	Positive		Dead	wildtype	wildtype	wildtype	wildtype	mutant	Intermediate infiltration	4.25606	0.351113	0.034515	0.0674604	2.05762	1.90954	0.837296	1.35947	1.39744	0.649957	2.08908	7.39964	6.36174	0	0.87304	3.70805	2.70256	0.528038	2.12925	0.69233
463	TCGA-BH-A1FM-01A	TCGA-BH-A1FM	Stage III	NA		Positive	Negative		Dead	wildtype	wildtype	mutant	wildtype	wildtype	Low infiltration	0.945871	1.37484	0	0.0102075	0.435559	0.757657	0.153682	0.503574	0.45657	0.157099	0.999146	3.48864	3.94909	0	0.2697	4.61399	2.17828	0	2.03439	0.278763
464	TCGA-BH-A1FN-01A	TCGA-BH-A1FN	Stage II	NA		Positive	Positive		Dead	mutant	wildtype	wildtype	wildtype	wildtype	Intermediate infiltration	2.37366	0.586644	0	0.0754979	1.25207	1.12427	0.316958	0.744606	0.531518	0.361634	0.791238	3.37252	4.77311	0	0.441195	4.30037	3.25789	0.0225913	2.49209	0.384192
465	TCGA-BH-A1FU-01A	TCGA-BH-A1FU	Stage I	NA		Negative	Negative		Dead	mutant	wildtype	wildtype	wildtype	wildtype	Intermediate infiltration	3.03492	2.04729	0.0481498	0.321033	3.27709	3.33008	1.59934	1.95211	2.05509	0.413374	2.994	8.31999	8.87284	0.0529434	2.15989	3.49128	2.96716	1.30115	3.00005	1.22669
466	TCGA-BH-A201-01A	TCGA-BH-A201	Stage I	NA		Positive	Positive	Negative	Alive	wildtype	wildtype	wildtype	wildtype	wildtype	Intermediate infiltration	4.72228	0.491049	0.0346999	0.0772507	1.006	1.09086	0.386473	1.15921	0.797229	0.586225	1.11147	7.81735	6.11901	0	0.754233	4.51593	2.48778	0.0571336	1.916	0.316679
467	TCGA-BH-A202-01A	TCGA-BH-A202	Stage II	NA		Positive	Positive	Positive	Alive	mutant	wildtype	wildtype	wildtype	wildtype	Intermediate infiltration	2.32042	0.63036	0	0.10338	2.94116	2.74031	1.22899	2.60635	2.11289	0.339977	3.1477	7.76723	6.25296	0	1.07453	3.9275	2.48471	0.118669	2.30532	0.849766
468	TCGA-BH-A203-01A	TCGA-BH-A203	Stage II	NA					Dead	mutant	wildtype	wildtype	wildtype	wildtype	Intermediate infiltration	3.01955	1.51732	0	0.543954	2.87765	2.86328	1.14973	2.10064	1.75604	0.515769	2.69431	8.43058	9.47742	0.0206294	1.18419	5.64381	1.95037	0.618462	2.50034	1.17667
469	TCGA-BH-A204-01A	TCGA-BH-A204	Stage II	NA					Dead	wildtype	wildtype	wildtype	mutant	wildtype	Low infiltration	1.14007	0.0335249	0	0	0.221138	0.32898	0.341306	1.50194	0.115773	0.286758	0.426829	1.4118	1.15033	0	0.303123	4.28979	2.83346	0.0171843	2.2277	0.27716
470	TCGA-BH-A208-01A	TCGA-BH-A208	Stage II	NA					Dead	mutant	wildtype	wildtype	wildtype	wildtype	Intermediate infiltration	2.52744	1.44831	0.0369604	0.150483	1.82644	2.03202	0.760095	1.44614	1.31756	0.517861	2.33291	11.5652	9.5209	0	1.19808	3.20721	2.03823	0.0756388	1.52686	0.708689
471	TCGA-BH-A42V-01A	TCGA-BH-A42V	Stage I	NA	NO	Positive	Positive	Negative	Alive	wildtype	wildtype	wildtype	wildtype	wildtype	Intermediate infiltration	5.38443	1.04897	0.100971	0.227286	3.3967	3.13696	1.84718	2.23037	1.8399	1.13509	3.09371	9.4079	9.4584	0.0378955	2.273	3.50014	2.4152	0.767018	1.64506	1.278
472	TCGA-BH-A5IZ-01A	TCGA-BH-A5IZ	Stage II	NA	YES	Positive	Negative	Negative	Alive	mutant	wildtype	wildtype	wildtype	wildtype	Intermediate infiltration	3.73678	0.0929622	0	0.620343	0.932883	0.924433	1.32883	0.823043	0.706349	0.495484	1.28659	8.82239	7.38898	0	0.488225	3.78783	3.26016	3.40418	2.05087	0.625057
473	TCGA-BH-A5J0-01A	TCGA-BH-A5J0	Stage I	NA	NO	Positive	Positive	Negative	Alive	wildtype	wildtype	wildtype	wildtype	wildtype	Intermediate infiltration	4.60609	0.796968	0.185043	1.50386	4.53434	3.86531	2.59975	2.33364	3.04373	1.52903	3.98131	8.53683	7.26231	0.0533642	1.84306	4.1426	2.43135	0.558868	1.08208	1.41824
474	TCGA-BH-A6R8-01A	TCGA-BH-A6R8	Stage II	NA	YES	Positive	Positive		Alive	wildtype	wildtype	wildtype	mutant	wildtype	Intermediate infiltration	5.75347	0.413596	0.0404304	0.357216	2.60194	2.6073	1.01798	1.58055	1.82968	0.915918	1.89874	7.49518	6.86049	0.0224049	0.492295	3.7435	2.31978	0.332725	2.03699	0.938208
475	TCGA-C8-A12K-01A	TCGA-C8-A12K	Stage II	NA					Alive	mutant	wildtype	wildtype	wildtype	wildtype	High infiltration	3.29803	1.0221	0.035568	1.56896	4.42644	4.25681	2.24489	3.84984	3.69662	0.779468	5.45206	9.20691	9.73449	0.058298	1.69369	3.62901	2.42152	6.66976	2.66566	1.63101
476	TCGA-C8-A12L-01A	TCGA-C8-A12L	Stage II	NA		Negative	Negative	Equivocal	Alive	mutant	wildtype	wildtype	wildtype	wildtype	Intermediate infiltration	3.39084	0.28922	0	0.515373	1.93563	1.76818	0.892151	1.16568	1.55651	0.424993	1.75267	9.19847	8.78923	0.0494658	0.602101	3.78562	2.41194	0.16124	1.70834	0.540833
477	TCGA-C8-A12M-01A	TCGA-C8-A12M	Stage II	NA		Positive	Negative	Negative	Alive	wildtype	wildtype	mutant	wildtype	wildtype	Intermediate infiltration	2.83314	0.424136	0	0.0816381	2.24197	2.3364	1.11325	2.24715	1.97257	0.388147	2.60351	8.12687	8.34119	0.0323868	1.11301	3.95397	2.42443	0.155771	2.04559	0.806927
478	TCGA-C8-A12N-01A	TCGA-C8-A12N	Stage II	NA		Positive	Positive	Negative	Alive	wildtype	wildtype	wildtype	wildtype	wildtype	Low infiltration	3.98034	0.227988	0	4.75611	2.33718	1.33669	0.618881	1.11399	1.19091	0.992138	1.6988	5.70718	5.16185	0	0.389094	3.90878	2.52556	0.127163	1.40626	0.69397
479	TCGA-C8-A12O-01A	TCGA-C8-A12O	Stage II	NA		Positive	Positive	Negative	Alive	mutant	wildtype	wildtype	wildtype	wildtype	Intermediate infiltration	3.27662	0.540594	0.0734376	0.122337	2.21533	2.27092	1.06326	2.06993	1.76591	0.257645	2.41679	8.71902	9.14061	0.0806792	0.796244	3.43622	2.20341	0.0810274	2.25718	1.07515
480	TCGA-C8-A12P-01A	TCGA-C8-A12P	Stage II	NA		Negative	Negative	Positive	Alive	mutant	wildtype	wildtype	wildtype	wildtype	Intermediate infiltration	4.17573	0.287288	0	0.0119837	1.81629	1.99774	1.03804	1.31695	1.31317	0.365938	2.10599	8.02038	9.99773	0.023274	0.297957	3.274	2.47318	0.0913156	2.63079	0.815758
481	TCGA-C8-A12Q-01A	TCGA-C8-A12Q	Stage III	NA		Negative	Negative	Positive	Alive	mutant	wildtype	wildtype	wildtype	wildtype	Intermediate infiltration	3.14052	0.524924	0	0.11977	1.9008	1.94345	1.04016	1.55743	1.34169	0.382988	2.31639	8.72123	8.15202	0	0.684567	4.71634	4.30267	0.285018	1.89247	0.966754
482	TCGA-C8-A12T-01A	TCGA-C8-A12T	Stage II	NA		Positive	Positive	Positive	Alive	wildtype	wildtype	wildtype	wildtype	wildtype	Intermediate infiltration	4.12362	0.436899	0	0.0494657	1.78227	1.69731	0.651325	1.44636	1.60982	0.839916	2.12877	7.3576	6.49954	0	0.436632	3.57769	2.47733	0.0304741	1.74712	0.512862
483	TCGA-C8-A12U-01A	TCGA-C8-A12U	Stage II	NA		Positive	Positive	Negative	Alive	wildtype	wildtype	mutant	wildtype	wildtype	Intermediate infiltration	4.64834	0.64684	0.144993	0.110537	3.45565	3.1634	1.2781	3.30305	2.92184	0.329496	4.15967	7.75358	8.62225	0.0549389	1.29586	4.1158	2.42781	0.485036	2.55008	1.06925
484	TCGA-C8-A12V-01A	TCGA-C8-A12V	Stage II	NA		Negative	Negative	Negative	Alive	wildtype	wildtype	wildtype	wildtype	wildtype	High infiltration	4.28787	1.93457	0.184995	4.46587	5.45237	5.47992	3.52289	5.10472	4.21799	1.14372	6.03053	10.6581	11.6066	0.129848	2.72714	3.66544	2.60312	6.62993	2.20304	2.85789
485	TCGA-C8-A12W-01A	TCGA-C8-A12W	Stage III	NA		Positive	Positive	Negative	Alive	mutant	wildtype	wildtype	wildtype	wildtype	Intermediate infiltration	2.02066	0.300982	0	0	1.95489	2.07651	1.31918	1.44446	0.305173	0.707668	2.25766	7.91906	10.6858	0	0.640906	3.1741	2.06932	0.0988809	2.03691	0.807182
486	TCGA-C8-A12Y-01A	TCGA-C8-A12Y	Stage II	NA					Alive	wildtype	wildtype	wildtype	wildtype	wildtype	Intermediate infiltration	4.98601	0.138333	0.208865	0.0793879	1.6514	1.81558	0.455739	1.15873	1.42961	1.40488	1.93156	9.18453	8.52414	0	0.645332	3.6754	2.38892	0.139541	1.65756	0.46371
487	TCGA-C8-A12Z-01A	TCGA-C8-A12Z	Stage II	NA		Negative	Negative	Positive	Alive	mutant	wildtype	wildtype	wildtype	wildtype	Low infiltration	2.85055	0.176915	0	0.157098	0.496683	0.545229	0.212274	0.494856	0.44612	0.12669	0.684251	6.30987	7.30784	0.0267181	0.187478	3.65707	2.57886	0.0268356	1.92792	0.224696
488	TCGA-C8-A130-01A	TCGA-C8-A130	Stage III	NA		Positive	Positive	Equivocal	Alive	mutant	wildtype	wildtype	wildtype	wildtype	Intermediate infiltration	3.80865	0.92262	0.0416184	0.0353416	2.53901	2.60864	1.22511	2.45842	1.39664	0.691437	2.76033	7.77673	7.14039	0	1.02081	3.45967	6.7323	0.101451	2.31252	0.901066
489	TCGA-C8-A131-01A	TCGA-C8-A131	Stage III	NA		Negative	Negative	Negative	Alive	mutant	wildtype	wildtype	wildtype	wildtype	Intermediate infiltration	3.70244	0.963441	0.0483288	0.408322	2.35132	2.19791	0.998953	1.43495	1.05613	0.391539	2.76979	9.44078	8.07526	0.0268146	1.21607	3.1111	2.31277	0.254771	1.9084	0.448174
490	TCGA-C8-A132-01A	TCGA-C8-A132	Stage II	NA		Positive	Positive		Alive	wildtype	wildtype	wildtype	wildtype	wildtype	Intermediate infiltration	2.70083	1.42824	0.201379	1.34966	3.58456	3.91232	1.99701	3.52149	2.52258	0.80041	4.25648	11.3163	9.93859	0.0468363	1.83186	3.80549	2.69393	1.11657	1.68079	1.64855
491	TCGA-C8-A134-01A	TCGA-C8-A134	Stage II	NA		Negative	Negative	Equivocal	Alive	mutant	wildtype	wildtype	wildtype	wildtype	Intermediate infiltration	2.21782	0.618821	0.0758428	1.73662	3.0397	2.97338	1.26935	2.19589	2.00187	0.656594	2.96624	8.20843	8.24441	0.0142242	0.96267	4.03904	2.29185	0.87851	2.44801	2.10889
492	TCGA-C8-A135-01A	TCGA-C8-A135	Stage II	NA		Negative	Negative	Positive	Alive	mutant	wildtype	wildtype	wildtype	wildtype	Intermediate infiltration	2.79821	0.853781	0.0464977	0.0905275	2.83101	2.8853	1.51355	3.04466	1.25549	0.508356	3.69017	10.6123	8.72197	0	0.99347	2.78369	1.99274	0.14888	2.5619	0.768141
493	TCGA-C8-A137-01A	TCGA-C8-A137	Stage II	NA		Negative	Negative	Positive	Alive	wildtype	wildtype	wildtype	wildtype	wildtype	Low infiltration	2.57018	0.08304	0	0	1.12251	0.503125	0.243136	0.328987	0.376076	0.60718	0.554357	8.84269	6.31992	0	0.254402	3.09732	5.42937	0.0310312	2.24071	0.213047
494	TCGA-C8-A138-01A	TCGA-C8-A138	Stage III	NA		Positive	Negative	Equivocal	Alive	mutant	wildtype	wildtype	wildtype	wildtype	Intermediate infiltration	5.4955	1.13564	0.235947	0.322991	4.23606	4.03373	2.20874	4.20856	2.97105	1.01968	5.73125	10.7799	10.4903	0	2.14689	4.75703	2.29061	0.637186	1.58135	1.21534
495	TCGA-C8-A1HE-01A	TCGA-C8-A1HE	Stage II	NA		Positive	Positive	Equivocal	Alive	wildtype	wildtype	wildtype	wildtype	wildtype	Low infiltration	3.50829	0.367313	0	0.421767	1.48384	1.57056	0.936891	1.17442	0.173736	0.332479	1.71042	6.70657	6.28358	0.0172631	0.84429	4.03179	2.57699	0.0805664	1.61467	0.937363
496	TCGA-C8-A1HF-01A	TCGA-C8-A1HF	Stage II	NA		Negative	Positive	Positive	Alive	mutant	wildtype	wildtype	wildtype	wildtype	High infiltration	3.34993	1.01722	0	0.157708	3.77436	3.73558	1.93774	3.52738	1.02352	0.945864	4.73622	8.08014	10.6418	0.0356589	2.06885	4.23981	2.77683	0.297914	2.23082	1.32167
497	TCGA-C8-A1HG-01A	TCGA-C8-A1HG	Stage II	NA		Positive	Positive	Negative	Alive	mutant	wildtype	wildtype	wildtype	wildtype	Intermediate infiltration	2.83853	2.32215	0	0.20452	3.96208	3.99355	1.66582	3.81648	3.28216	0.571488	4.68469	6.83707	12.3422	0	2.11483	4.94335	2.99039	0.457164	2.32784	1.22993
498	TCGA-C8-A1HI-01A	TCGA-C8-A1HI	Stage III	NA		Positive	Positive	Negative	Alive	wildtype	wildtype	mutant	wildtype	wildtype	Low infiltration	3.20027	0.586873	0	0.285712	1.36238	1.36792	0.516696	1.28193	0.341467	0.425751	1.96219	10.0148	8.64492	0.0466277	1.19691	4.00032	2.54636	0.0429863	1.50367	0.559596
499	TCGA-C8-A1HJ-01A	TCGA-C8-A1HJ	Stage II	NA		Negative	Negative	Negative	Alive	mutant	wildtype	wildtype	wildtype	wildtype	Intermediate infiltration	0.966991	2.35043	0.0665088	0.1548	1.87805	2.00539	0.637389	1.69275	0.831799	0.246668	2.52325	7.62225	8.033	0.0186211	1.06338	2.98201	3.02095	0.421437	2.80568	0.618408
500	TCGA-C8-A1HK-01A	TCGA-C8-A1HK	Stage II	NA		Negative	Negative	Positive	Alive	mutant	wildtype	wildtype	wildtype	wildtype	Intermediate infiltration	1.91148	0.642555	0	0.0163936	2.06053	2.1738	0.848033	1.68469	0.951289	0.305281	2.60025	10.3785	9.40993	0.0317932	0.499328	3.83878	3.20455	0.145754	2.28458	0.543424
501	TCGA-C8-A1HM-01A	TCGA-C8-A1HM	Stage II	NA		Positive	Positive	Negative	Alive	mutant	wildtype	wildtype	wildtype	wildtype	High infiltration	3.94412	1.59581	0.212343	0.264883	4.82184	4.74922	2.45897	4.77372	4.21493	1.07943	6.10114	8.86076	9.91947	0.0915201	1.75114	4.3687	2.88409	0.916912	2.95558	2.0295
502	TCGA-C8-A1HN-01A	TCGA-C8-A1HN	Stage II	NA		Positive	Positive	Equivocal	Alive	wildtype	wildtype	mutant	wildtype	wildtype	Intermediate infiltration	2.19446	0.161223	0	0.087338	1.14465	1.09805	0.525165	1.01598	0.953056	0.456586	1.59415	4.52708	4.7097	0	0.555571	4.83036	2.75795	0.0476931	2.44577	0.603933
503	TCGA-C8-A1HO-01A	TCGA-C8-A1HO	Stage III	NA		Positive	Positive	Negative	Alive	wildtype	wildtype	mutant	mutant	mutant	Intermediate infiltration	1.50719	0.212707	0	0.0200693	1.179	1.51516	0.443336	1.33975	0.773012	0.524522	2.07675	7.54436	8.54675	0.0195686	1.05992	4.17133	2.44346	0.048644	2.12855	0.463469
504	TCGA-C8-A26V-01A	TCGA-C8-A26V	Stage III	NA		Positive	Positive	Negative	Alive	mutant	wildtype	mutant	wildtype	wildtype	Intermediate infiltration	3.21821	0.183362	0	0.856462	1.63536	1.59951	0.484259	1.39042	1.3931	0.565451	2.10693	5.63766	6.4442	0	0.560988	4.40881	3.11488	0.0144229	2.06426	0.411672
505	TCGA-C8-A26W-01A	TCGA-C8-A26W	Stage II	NA		Positive	Positive	Equivocal	Alive	mutant	wildtype	wildtype	wildtype	wildtype	Intermediate infiltration	4.11988	1.00735	0.321335	0.115403	3.50074	3.43562	2.06965	3.28803	2.44684	1.01704	3.55502	10.2834	9.35597	0.0179078	1.52725	4.52028	2.72821	0.613579	2.04996	1.39901
506	TCGA-C8-A26X-01A	TCGA-C8-A26X	Stage II	NA		Negative	Negative	Negative	Alive	mutant	wildtype	wildtype	wildtype	wildtype	High infiltration	4.67258	0.93284	0.332723	0.286629	4.01117	3.72348	2.03876	3.10092	3.84121	0.666091	4.45791	12.9879	13.6447	0.146829	2.23624	3.74115	2.17521	0.662553	2.27947	1.25518
507	TCGA-C8-A26Y-01A	TCGA-C8-A26Y	Stage II	NA		Negative	Negative	Negative	Alive	mutant	wildtype	wildtype	wildtype	wildtype	Intermediate infiltration	3.15352	0.28333	0.066539	0.111018	2.1616	1.98635	0.746494	1.44693	1.03456	0.350403	2.10352	7.53925	7.12633	0.0186297	0.833143	4.43608	1.91152	0.421607	2.44155	0.568663
508	TCGA-C8-A26Z-01A	TCGA-C8-A26Z	Stage II	NA		Positive	Positive	Negative	Alive	wildtype	wildtype	wildtype	wildtype	wildtype	Low infiltration	3.8653	0.213621	0	0.0284796	0.743914	0.854492	0.390599	0.612544	0.387268	0.612193	1.00916	8.90259	7.0511	0	0.439275	4.46421	1.80556	0.108476	1.7452	0.376682
509	TCGA-C8-A273-01A	TCGA-C8-A273	Stage II	NA		Positive	Positive	Negative	Alive	wildtype	wildtype	mutant	wildtype	wildtype	Intermediate infiltration	3.55852	0.205071	0	0.159741	1.32863	1.4029	0.466921	0.8563	0.729709	0.610668	1.66247	9.14854	7.28994	0.0181824	0.646114	3.50587	1.79297	0.0890854	1.62031	0.446152
510	TCGA-C8-A274-01A	TCGA-C8-A274	Stage II	NA		Positive	Positive	Negative	Alive	wildtype	wildtype	wildtype	wildtype	mutant	Low infiltration	3.62246	0.120879	0	0.526977	0.975518	0.843012	0.598438	0.690607	0.352173	0.634144	1.10558	3.25341	3.5096	0	0.196454	3.50637	2.78155	0.0438185	2.1024	0.575897
511	TCGA-C8-A275-01A	TCGA-C8-A275	Stage II	NA					Alive	mutant	wildtype	wildtype	wildtype	wildtype	High infiltration	3.93618	1.29628	0.064502	0.465686	3.7408	3.74075	2.30089	2.85639	2.29199	0.60702	3.98654	10.2379	11.0245	0.0358773	1.99675	4.02919	2.6625	0.931564	1.67495	1.39949
512	TCGA-C8-A278-01A	TCGA-C8-A278	Stage III	NA		Negative	Negative	Positive	Alive	mutant	wildtype	wildtype	wildtype	wildtype	High infiltration	2.9657	0.851641	0.170305	0.286186	3.46525	3.40145	1.36242	2.36848	1.54819	0.426569	3.35655	11.2403	12.5799	0.0775171	1.55403	4.55024	3.07875	0.693169	2.48224	1.35835
513	TCGA-C8-A27A-01A	TCGA-C8-A27A	Stage II	NA		Positive	Positive	Negative	Alive	mutant	wildtype	wildtype	wildtype	wildtype	Low infiltration	2.69424	0.225851	0	0.025944	1.10187	1.05573	0.422725	2.16964	0.0827035	0.621998	2.07693	7.1899	8.73105	0	0.479222	4.03852	2.98234	0.0462472	2.48678	0.512939
514	TCGA-C8-A27B-01A	TCGA-C8-A27B	Stage II	NA		Negative	Negative	Negative	Alive	mutant	wildtype	wildtype	wildtype	wildtype	High infiltration	2.86008	0.814778	0.115804	2.1698	3.48876	3.30027	2.12681	3.20162	0.958028	0.373564	3.97976	9.50368	9.23084	0.0489614	0.974756	3.92519	3.39855	0.426363	1.8544	1.13243
515	TCGA-D8-A13Y-01A	TCGA-D8-A13Y	Stage I	NA		Positive	Positive	Negative	Alive	mutant	wildtype	wildtype	wildtype	wildtype	Low infiltration	0.359371	0.866671	0	0	0.110459	0.081998	0.348186	0.602854	0.215693	0.333127	0.24616	0.395902	0.239922	0	0.532765	3.47321	2.20669	0.107961	2.14744	0.274821
516	TCGA-D8-A13Z-01A	TCGA-D8-A13Z		NA		Negative	Negative	Negative	Alive	mutant	wildtype	wildtype	wildtype	wildtype	High infiltration	3.501	0.711209	0	0.406979	2.57611	2.70686	1.45282	1.72522	1.91025	0.448528	2.26477	8.43246	8.09426	0.0175229	1.14774	3.45502	2.79708	1.10687	2.39842	1.32101
517	TCGA-D8-A140-01A	TCGA-D8-A140	Stage II	NA		Positive	Positive	Positive	Alive	wildtype	wildtype	mutant	wildtype	wildtype	Intermediate infiltration	4.01761	0.706624	0	0.179679	2.69418	2.63264	1.5573	2.57699	2.04629	0.757649	2.83396	8.31892	11.0638	0.0778096	0.99085	3.5645	2.06692	0.359454	1.78541	1.11318
518	TCGA-D8-A141-01A	TCGA-D8-A141		NA		Positive	Positive	Negative	Alive	wildtype	wildtype	wildtype	wildtype	wildtype	High infiltration	5.00275	1.71174	0.107138	2.50068	4.44601	4.50091	2.77008	3.94997	3.08971	1.07481	4.31381	7.94819	8.97738	0.0402641	2.27653	3.80321	2.18717	1.23721	1.58318	2.21265
519	TCGA-D8-A142-01A	TCGA-D8-A142	Stage II	NA		Negative	Negative	Equivocal	Alive	mutant	wildtype	wildtype	wildtype	wildtype	Intermediate infiltration	1.37542	0.49569	0.0287789	0.0163273	2.3493	2.40683	2.014	1.88932	1.67162	0.33804	2.27576	12.517	11.8682	0.0159195	0.930638	3.25677	2.0965	0.413118	1.92575	1.25966
520	TCGA-D8-A143-01A	TCGA-D8-A143	Stage II	NA		Negative	Negative	Negative	Alive	mutant	wildtype	wildtype	wildtype	wildtype	Intermediate infiltration	2.35489	0.539508	0.213104	1.28078	2.73115	2.5421	1.26003	1.83689	2.00936	0.56893	2.87687	8.22314	10.9231	0.167003	1.90046	4.12056	3.09566	0.656927	2.418	0.751336
521	TCGA-D8-A145-01A	TCGA-D8-A145	Stage II	NA		Positive	Positive	Equivocal	Alive	wildtype	wildtype	wildtype	wildtype	wildtype	Intermediate infiltration	2.8314	0.908495	0	0.267378	2.59253	2.54895	1.24564	1.8945	0.450486	0.914927	2.75518	12.8508	11.399	0	1.14211	3.61492	2.4823	0.751555	1.89572	0.968755
522	TCGA-D8-A146-01A	TCGA-D8-A146	Stage II	NA		Positive	Positive	Negative	Alive	wildtype	wildtype	wildtype	wildtype	wildtype	Intermediate infiltration	3.26915	0.659034	0.116116	0.504072	2.23359	2.21064	1.21324	1.9547	1.74727	0.443928	2.28289	9.4951	8.1477	0	1.54542	4.35079	2.50588	0.662996	1.52972	1.10737
523	TCGA-D8-A147-01A	TCGA-D8-A147		NA		Negative	Negative	Negative	Alive	mutant	mutant	wildtype	wildtype	wildtype	Intermediate infiltration	2.11894	0.917714	0	1.14279	2.92437	2.96612	1.87555	2.40079	1.86313	0.533827	2.8446	5.87788	7.16132	0.043751	1.03669	4.28635	4.06361	1.04483	1.58282	1.58027
524	TCGA-D8-A1J8-01A	TCGA-D8-A1J8	Stage II	NA		Positive	Positive	Negative	Alive	wildtype	wildtype	mutant	wildtype	wildtype	High infiltration	2.377	1.22162	0	0.0716805	3.91859	3.74953	1.73635	3.49095	2.24793	0.298407	4.82829	8.05062	7.28002	0.0353851	1.81404	4.10934	3.01098	0.157497	2.17246	1.2338
525	TCGA-D8-A1J9-01A	TCGA-D8-A1J9	Stage I	NA		Positive	Negative	Positive	Alive	mutant	wildtype	wildtype	wildtype	wildtype	Intermediate infiltration	2.25945	0.410768	0.0538135	0.111708	1.36413	1.27738	0.816327	0.917198	0.977128	0.311639	1.59136	5.48589	5.31295	0	0.373199	4.18213	2.04166	0.0262964	1.74011	0.849002
526	TCGA-D8-A1JA-01A	TCGA-D8-A1JA		NA		Negative	Negative	Positive	Alive	wildtype	wildtype	wildtype	wildtype	wildtype	Intermediate infiltration	1.80919	0.175901	0	0	0.85263	1.20629	0.788334	0.574979	0.279967	0.1533	1.41936	4.87533	5.13847	0	0.33654	3.84649	2.74667	0.0487925	1.96818	0.277608
527	TCGA-D8-A1JB-01A	TCGA-D8-A1JB	Stage II	NA		Positive	Positive	Equivocal	Alive	wildtype	wildtype	wildtype	wildtype	wildtype	Intermediate infiltration	3.28331	1.96655	0	0.270053	4.7143	4.44416	2.42437	3.97877	3.64	0.992346	4.84872	10.6867	10.228	0.117027	2.54357	4.62547	2.34988	1.71178	1.82706	1.91978
528	TCGA-D8-A1JC-01A	TCGA-D8-A1JC	Stage III	NA		Positive	Positive	Negative	Alive	wildtype	wildtype	wildtype	wildtype	wildtype	Intermediate infiltration	3.11623	0.627325	0	0.104288	2.51669	2.4246	1.0362	2.36386	2.13158	0.707327	2.64283	6.6679	6.68128	0.078905	0.759412	4.29478	2.96268	0.15802	1.9706	0.767057
529	TCGA-D8-A1JD-01A	TCGA-D8-A1JD	Stage II	0		Positive	Positive	Negative	Alive	wildtype	wildtype	wildtype	wildtype	wildtype	Intermediate infiltration	3.51682	0.429814	0.0277632	1.40103	2.23333	2.16946	0.92282	1.19027	1.33284	0.589971	1.78974	6.46679	7.95523	0	0.530928	4.04277	2.28479	0.0974224	1.81386	0.953487
530	TCGA-D8-A1JE-01A	TCGA-D8-A1JE	Stage II	NA		Positive	Positive	Negative	Alive	wildtype	wildtype	wildtype	wildtype	wildtype	Low infiltration	2.75994	0.246357	0	0.243232	1.76685	1.54911	0.59696	1.21661	1.00011	0.70589	2.35584	3.78495	5.44647	0	0.623405	4.30652	2.29034	0	1.78248	0.586526
531	TCGA-D8-A1JF-01A	TCGA-D8-A1JF	Stage III	NA		Negative	Negative	Negative	Alive	mutant	wildtype	wildtype	wildtype	wildtype	Intermediate infiltration	3.67409	1.56997	0.0609919	0.150261	2.36218	2.28116	1.02437	1.76803	1.00276	0.328838	2.69191	9.16297	10.7745	0	1.0172	3.55946	3.2357	0.185671	2.33629	0.654397
532	TCGA-D8-A1JH-01A	TCGA-D8-A1JH	Stage I	NA		Positive	Positive	Negative	Alive	wildtype	wildtype	wildtype	wildtype	wildtype	Intermediate infiltration	3.53769	0.701329	0.0575771	1.24047	2.55212	2.60029	1.36841	1.74047	1.8258	0.735396	3.03068	8.04451	7.96807	0	1.12007	3.84439	2.49208	0.364186	1.59972	1.25905
533	TCGA-D8-A1JI-01A	TCGA-D8-A1JI	Stage II	NA		Positive	Positive	Negative	Alive	wildtype	wildtype	wildtype	wildtype	wildtype	Low infiltration	3.33816	0.133395	0	0.931754	1.11367	1.1122	0.370053	1.00207	0.896865	0.464608	1.34795	4.41728	3.88	0	0.383207	3.58503	2.02501	0.0399315	1.74897	0.448177
534	TCGA-D8-A1JJ-01A	TCGA-D8-A1JJ	Stage II	NA		Positive	Positive	Negative	Alive	mutant	wildtype	mutant	wildtype	wildtype	Intermediate infiltration	2.10367	0.254979	0	1.68407	1.62501	1.46391	0.780599	1.36491	0.925679	0.28141	2.0845	4.74729	4.59767	0.0369164	0.344135	4.02111	2.90678	0.0776829	1.70841	0.663769
535	TCGA-D8-A1JK-01A	TCGA-D8-A1JK	Stage II	NA		Negative	Positive	Negative	Alive	mutant	wildtype	wildtype	wildtype	wildtype	High infiltration	4.92214	1.23338	0.146837	2.83448	3.46121	3.06216	1.71445	2.49489	3.23648	0.509381	3.92724	8.92283	9.95212	0.282546	1.44515	3.70664	2.95278	0.470108	2.19239	0.944711
536	TCGA-D8-A1JL-01A	TCGA-D8-A1JL	Stage II	NA		Negative	Negative	Negative	Alive	mutant	wildtype	wildtype	wildtype	wildtype	High infiltration	2.53442	1.13887	0.0838089	0.345166	3.73594	3.75402	2.14122	3.10327	2.83975	0.562602	3.48953	6.39054	7.47895	0.121461	1.25934	4.21801	2.95318	0.746947	2.42085	1.62524
537	TCGA-D8-A1JM-01A	TCGA-D8-A1JM	Stage II	NA		Positive	Negative	Negative	Alive	mutant	wildtype	wildtype	wildtype	wildtype	Intermediate infiltration	1.57761	0.985671	0	0	2.67162	2.43061	1.03979	2.29111	1.68185	0.385561	3.2895	5.35547	6.26973	0.017891	1.13425	5.38994	2.79152	1.42197	2.2135	0.611562
538	TCGA-D8-A1JP-01A	TCGA-D8-A1JP	Stage I	NA		Positive	Positive	Negative	Alive	wildtype	wildtype	wildtype	wildtype	wildtype	Intermediate infiltration	3.36265	1.0278	0	0.587929	2.53895	2.58044	1.35731	2.21796	1.78256	0.884192	2.73142	7.01624	7.4377	0.0304406	1.17034	4.02944	3.25495	0.118592	2.03093	0.999821
539	TCGA-D8-A1JU-01A	TCGA-D8-A1JU	Stage I	NA		Positive	Positive	Negative	Alive	wildtype	wildtype	wildtype	wildtype	wildtype	Intermediate infiltration	4.23743	0.593852	0	0.125058	2.64725	2.51932	1.18538	2.40566	2.33421	0.798015	2.94404	9.0147	7.39023	0.0576144	1.93856	4.15299	2.52011	0.197419	1.41768	0.846991
540	TCGA-D8-A1X5-01A	TCGA-D8-A1X5	Stage III	NA		Positive	Positive	Positive	Alive	mutant	wildtype	wildtype	wildtype	wildtype	Intermediate infiltration	3.2796	0.245327	0.0478058	0.0271992	1.55202	1.56055	0.845385	1.47134	0.660057	0.418346	1.86984	5.13181	9.29321	0.0265223	0.580995	4.24081	2.72085	0.0656971	1.41634	0.858584
541	TCGA-D8-A1X6-01A	TCGA-D8-A1X6	Stage III	NA		Positive	Positive	Negative	Alive	wildtype	wildtype	mutant	wildtype	wildtype	Intermediate infiltration	3.79356	0.168143	0.0316269	0.026843	1.57403	1.34012	0.477166	1.2894	1.03799	0.221536	1.54729	1.81767	1.93357	0	0.539114	3.99306	2.96969	0.094141	1.90689	0.825406
542	TCGA-D8-A1X9-01A	TCGA-D8-A1X9	Stage II	0		Positive	Positive	Indeterminate	Alive	wildtype	wildtype	wildtype	wildtype	wildtype	Intermediate infiltration	4.04855	0.491806	0.0571004	0.17777	2.26146	2.40561	0.768943	1.85766	1.2986	0.759439	2.32486	5.47721	6.09524	0.0317243	0.627323	4.11702	2.05436	0.0436332	1.78662	0.79921
543	TCGA-D8-A1XA-01A	TCGA-D8-A1XA	Stage I	0		Positive	Positive	Equivocal	Alive	mutant	wildtype	wildtype	wildtype	wildtype	Low infiltration	2.823	0.193857	0	0	1.23897	1.20966	0.646726	0.752713	1.29161	0.621263	1.27116	7.17614	6.97397	0	0.535644	3.95598	2.0358	0.187325	1.87118	0.733027
544	TCGA-D8-A1XB-01A	TCGA-D8-A1XB	Stage II	0		Positive	Positive	Negative	Alive	wildtype	wildtype	wildtype	wildtype	wildtype	Low infiltration	3.41801	0.42164	0	0.70566	1.20585	1.05293	0.522671	0.685679	1.16894	0.535456	1.12972	8.04258	6.93315	0	0.394392	3.62997	2.19467	0.0851047	1.92734	0.612267
545	TCGA-D8-A1XD-01A	TCGA-D8-A1XD	Stage III	NA		Positive	Positive	Negative	Alive	NA	NA	NA	NA	NA	Low infiltration	2.77792	0.181255	0	0.263848	0.626036	0.608842	0.330765	0.398679	0.476642	0.280125	0.885093	8.7939	6.77902	0	0.195652	3.56455	3.00556	0.048778	1.98836	0.337113
546	TCGA-D8-A1XF-01A	TCGA-D8-A1XF	Stage II	0		Positive	Positive	Negative	Alive	wildtype	wildtype	wildtype	wildtype	wildtype	Intermediate infiltration	2.82483	0.0860218	0	0.0694814	0.80085	0.66157	0.296944	2.67322	0.614865	0.312952	1.00183	5.37077	10.6333	0	0.490273	3.36418	2.12953	0.0900651	1.8777	0.368871
547	TCGA-D8-A1XG-01A	TCGA-D8-A1XG	Stage III	0		Positive	Negative	Negative	Alive	wildtype	wildtype	wildtype	wildtype	wildtype	Low infiltration	4.02406	0.174642	0	2.64459	0.159085	0.235984	0.237252	0.409065	0.348245	0.220206	0.359145	3.83243	2.18088	0	0.120696	3.92145	2.17485	0.0300984	1.71043	0.560841
548	TCGA-D8-A1XK-01A	TCGA-D8-A1XK	Stage II	NA		Negative	Negative	Negative	Alive	mutant	wildtype	wildtype	wildtype	wildtype	High infiltration	1.52719	0.626081	0.0324445	1.04259	2.50622	2.23042	0.956129	1.86168	2.15769	0.665969	3.19342	7.81044	9.27503	0.0179573	0.715098	4.02356	3.31622	0.158814	2.9542	0.734356
549	TCGA-D8-A1XL-01A	TCGA-D8-A1XL	Stage II	NA		Positive	Positive	Equivocal	Alive	mutant	wildtype	wildtype	wildtype	wildtype	High infiltration	5.75584	0.80188	0.0722736	0.528618	4.18871	3.88648	2.10349	3.13403	2.55002	0.960299	3.93269	8.69929	9.61644	0	1.75866	3.86127	2.56877	1.26912	2.78895	1.59407
550	TCGA-D8-A1XM-01A	TCGA-D8-A1XM	Stage I	0		Positive	Positive	Negative	Alive	wildtype	wildtype	wildtype	wildtype	wildtype	High infiltration	3.37548	0.84193	0	2.9503	3.1459	3.21488	1.56832	2.59469	1.64398	0.717274	3.51383	8.09402	7.32627	0.0667645	1.57858	4.04142	2.37385	0.866827	1.75176	1.18768
551	TCGA-D8-A1XQ-01A	TCGA-D8-A1XQ	Stage II	0		Negative	Negative	Negative	Alive	mutant	wildtype	wildtype	wildtype	wildtype	High infiltration	3.01861	1.38539	0.100899	0.0766437	3.20189	3.06328	2.30512	2.29229	1.5709	0.67602	3.59469	9.67815	11.924	0	1.47354	5.26031	2.62764	0.303045	1.27452	1.21799
552	TCGA-D8-A1XR-01A	TCGA-D8-A1XR	Stage II	0		Positive	Positive	Negative	Alive	wildtype	wildtype	wildtype	wildtype	wildtype	Low infiltration	3.84945	0.114251	0	1.51553	0.934505	0.795259	0.449596	0.92933	0.50593	0.492422	0.919309	3.72155	3.08128	0	0.471848	5.48292	2.49076	0.0615962	1.6596	0.424545
553	TCGA-D8-A1XT-01A	TCGA-D8-A1XT	Stage II	0		Negative	Negative	Positive	Alive	mutant	wildtype	wildtype	wildtype	wildtype	Intermediate infiltration	2.66718	0.312924	0	0.0507908	1.71835	1.64425	0.714392	1.11157	0.928237	0.406507	1.92613	3.99437	5.33491	0	0.682688	3.70475	2.56151	0.167109	1.83059	0.774562
554	TCGA-D8-A1XU-01A	TCGA-D8-A1XU	Stage I	0		Positive	Positive	Negative	Alive	wildtype	wildtype	wildtype	wildtype	wildtype	Low infiltration	2.89342	0.262445	0.0266476	2.39209	1.4575	1.5271	0.779769	1.03404	1.06449	0.431894	1.75284	8.53956	6.25912	0	0.733866	3.7953	2.02511	0.0901069	1.63957	0.691697
555	TCGA-D8-A1XW-01A	TCGA-D8-A1XW	Stage II	0		Negative	Positive	Negative	Alive	mutant	wildtype	wildtype	wildtype	wildtype	Intermediate infiltration	2.24093	0.760396	0	0.521701	2.10139	2.20463	1.71485	1.80474	1.0611	0.369242	2.23224	8.73965	7.88683	0.0546534	0.967509	4.30752	2.13577	0.179513	2.49204	1.70172
556	TCGA-D8-A1XY-01A	TCGA-D8-A1XY	Stage II	NA		Positive	Positive	Positive	Alive	wildtype	wildtype	wildtype	mutant	wildtype	Low infiltration	3.2445	0.199115	0.037287	0.0626328	1.0481	0.809089	0.275869	0.66388	0.100486	0.706428	1.05307	4.91656	3.7387	0	0.292536	4.79276	2.90538	0.0258837	1.77532	0.456278
557	TCGA-D8-A1XZ-01A	TCGA-D8-A1XZ	Stage III	NA		Positive	Negative	Negative	Alive	mutant	wildtype	wildtype	wildtype	wildtype	Intermediate infiltration	3.30965	0.527506	0.0328906	0.134479	2.41945	2.51078	1.21399	2.0019	1.35419	0.407273	2.40351	7.1641	9.02765	0	1.1542	3.41909	2.80443	0.169111	2.96583	1.09739
558	TCGA-D8-A1Y0-01A	TCGA-D8-A1Y0	Stage III	NA		Positive	Positive	Negative	Alive	wildtype	wildtype	wildtype	wildtype	wildtype	Intermediate infiltration	2.52832	1.24876	0.1361	0.720943	3.47242	3.29421	1.51692	2.92563	0.899474	0.796362	3.72798	8.58232	8.4648	0.0615476	1.63377	3.75214	2.17104	0.689651	2.13149	1.36704
559	TCGA-D8-A1Y1-01A	TCGA-D8-A1Y1	Stage III	NA		Positive	Positive	Negative	Alive	wildtype	wildtype	wildtype	mutant	mutant	Intermediate infiltration	3.4509	0.19074	0	0.0736693	1.49854	1.60099	0.803569	0.69401	0.877771	0.935949	2.08219	0.557584	1.0252	0	0.481328	3.39584	2.19393	0.0405424	2.21366	0.722638
560	TCGA-D8-A1Y2-01A	TCGA-D8-A1Y2	Stage II	NA		Positive	Positive	Indeterminate	Alive	wildtype	wildtype	wildtype	wildtype	wildtype	High infiltration	4.02232	1.0375	0.228023	0.151265	3.82494	3.9081	2.28734	2.83042	2.94906	0.750024	4.67103	9.96454	10.2897	0.0757148	2.68491	3.90833	2.50703	0.60495	1.95225	1.6488
561	TCGA-D8-A1Y3-01A	TCGA-D8-A1Y3	Stage III	NA		Positive	Positive	Indeterminate	Alive	mutant	wildtype	wildtype	wildtype	wildtype	Intermediate infiltration	3.91962	0.256409	0.0343837	0.048322	2.68382	2.21566	1.16286	1.55824	1.80058	0.450217	2.52995	6.42762	6.39487	0.0378247	0.489848	1.94157	3.0008	0.475328	2.93811	0.93229
562	TCGA-D8-A27F-01A	TCGA-D8-A27F	Stage II	0		Negative	Negative	Negative	Alive	mutant	wildtype	wildtype	wildtype	wildtype	Intermediate infiltration	1.15215	1.09191	0	1.58962	0.988776	0.755719	1.28301	0.584782	0.579745	0.16051	1.37818	6.72871	6.16781	0	0.494902	3.7068	2.74727	0.457459	2.72899	2.47317
563	TCGA-D8-A27H-01A	TCGA-D8-A27H	Stage II	NA		Negative	Negative	Negative	Alive	NA	NA	NA	NA	NA	Low infiltration	0.86577	0.249381	0.0346499	0.0957986	1.03797	1.2208	2.26717	0.928176	0.909964	0.404476	1.17348	6.07108	7.78503	0	0.320143	2.93663	2.39126	0.228277	1.66588	1.81012
564	TCGA-D8-A27K-01A	TCGA-D8-A27K	Stage II	NA		Positive	Positive	Negative	Alive	wildtype	wildtype	mutant	wildtype	wildtype	Intermediate infiltration	2.91422	1.02548	0	0.0941464	2.82147	2.91313	1.68443	2.33978	1.72344	0.44805	3.27207	9.54127	9.69127	0	1.63416	3.84314	2.76131	0.656216	1.6363	1.15575
565	TCGA-D8-A27L-01A	TCGA-D8-A27L	Stage III	NA		Positive	Positive	Negative	Alive	wildtype	wildtype	wildtype	wildtype	wildtype	Intermediate infiltration	3.85257	0.856794	0.119831	1.1406	2.90928	2.73276	1.55713	1.906	2.2706	0.589215	3.04524	10.1128	9.84644	0.0340004	1.52882	4.11029	2.5065	0.520195	1.53193	1.26157
566	TCGA-D8-A27M-01A	TCGA-D8-A27M	Stage I	NA		Negative	Negative	Negative	Alive	mutant	wildtype	wildtype	wildtype	wildtype	High infiltration	2.51853	1.82855	0.0668877	0.198413	3.90846	3.66513	2.42519	2.93223	3.00639	0.723769	3.65843	9.64683	9.09966	0.0734998	1.78838	3.14492	2.43563	2.04507	1.77639	2.20546
567	TCGA-D8-A27N-01A	TCGA-D8-A27N	Stage III	0		Positive	Positive	Positive	Alive	mutant	wildtype	wildtype	wildtype	wildtype	Intermediate infiltration	3.04003	0.433761	0	0.113339	2.37713	2.20759	1.32463	1.94999	1.86755	0.643196	2.7235	9.50943	8.71352	0.0378163	1.28066	5.1043	2.46632	0.0976462	1.80868	1.09151
568	TCGA-D8-A27P-01A	TCGA-D8-A27P	Stage I	NA		Positive	Positive	Negative	Alive	wildtype	wildtype	wildtype	wildtype	wildtype	Low infiltration	3.423	0.621499	0.0459032	0.496618	1.22596	1.02121	0.535777	0.856835	1.00147	0.50278	1.19187	8.86912	7.22803	0	0.743379	4.12428	2.53466	0.0996732	1.70667	0.417766
569	TCGA-D8-A27R-01A	TCGA-D8-A27R	Stage III	NA		Positive	Positive	Equivocal	Alive	wildtype	wildtype	wildtype	wildtype	wildtype	Intermediate infiltration	2.66501	0.699121	0.061969	0.0612743	3.16751	3.13934	1.63319	2.41779	2.39986	0.768055	3.63312	8.5552	8.1281	0.0173303	1.73669	3.99276	2.21052	0.428623	2.77731	1.08048
570	TCGA-E2-A105-01A	TCGA-E2-A105	Stage II	NA		Positive	Positive	Equivocal	Alive	NA	NA	NA	NA	NA	Low infiltration	2.31315	0.129428	0	0.0214345	0.787496	0.908424	0.361038	1.25959	0.7755	0.77486	1.30679	5.80413	5.83076	0	0.475084	3.7402	2.55836	0.0771933	1.78258	0.359938
571	TCGA-E2-A106-01A	TCGA-E2-A106	Stage I	NA		Positive	Positive	Equivocal	Alive	NA	NA	NA	NA	NA	Low infiltration	4.10324	0.0866595	0	0.0114961	0.737997	0.741715	0.364098	0.782278	0.637869	0.242026	0.968351	8.65985	6.88166	0	0.202321	4.02069	1.88391	0.00564	1.55846	0.285146
572	TCGA-E2-A108-01A	TCGA-E2-A108	Stage III	NA		Positive	Positive	Negative	Alive	NA	NA	NA	NA	NA	High infiltration	3.89366	2.0488	0.0488031	0.347211	5.05252	5.13273	2.9628	4.91014	3.64858	1.12492	5.51345	9.66892	10.3603	0.0797605	2.9598	4.10303	2.16632	1.47973	1.80199	2.21578
573	TCGA-E2-A109-01A	TCGA-E2-A109	Stage II	NA		Positive	Negative	Equivocal	Alive	NA	NA	NA	NA	NA	Intermediate infiltration	3.49488	0.477016	0.072073	0.0411545	2.06445	2.26985	0.788988	1.77226	1.39607	0.611128	2.21616	6.6851	9.72091	0.0202071	0.844662	4.07283	1.94805	0.252492	2.14222	0.750882
574	TCGA-E2-A10A-01A	TCGA-E2-A10A	Stage II	0		Positive	Positive	Positive	Alive	wildtype	wildtype	mutant	wildtype	wildtype	Low infiltration	2.304	0.119964	0	0.336914	0.778785	1.00256	0.603939	0.664096	0.6471	0.736961	1.09947	4.86952	6.44225	0	0.477129	4.53203	2.62979	0.037756	1.50808	0.663381
575	TCGA-E2-A10B-01A	TCGA-E2-A10B	Stage II	0		Positive	Positive	Equivocal	Alive	NA	NA	NA	NA	NA	Intermediate infiltration	3.81713	0.534513	0.382225	0.781054	2.50313	2.42403	1.22087	1.82191	1.09837	0.714321	2.61954	7.79595	5.84725	0	1.14509	3.69839	2.40434	0.431354	1.63311	0.82957
576	TCGA-E2-A10C-01A	TCGA-E2-A10C	Stage II	NA		Positive	Positive	Negative	Alive	wildtype	wildtype	wildtype	wildtype	wildtype	Intermediate infiltration	5.98768	1.06426	0.238323	0.0989927	4.07982	3.88793	1.99296	2.95485	2.82516	0.883155	3.81596	10.5052	8.78322	0.0282626	2.25094	3.35783	2.62288	0.538109	1.74241	1.38146
577	TCGA-E2-A10E-01A	TCGA-E2-A10E	Stage II	NA		Positive	Positive	Equivocal	Alive	NA	NA	NA	NA	NA	Intermediate infiltration	3.10101	0.536392	0	2.30186	2.17195	1.96431	0.954267	1.778	1.48132	0.468054	1.86963	5.67683	6.72983	0.0956609	1.0488	4.04425	2.58897	0.33926	1.77955	0.712833
578	TCGA-E2-A14N-01A	TCGA-E2-A14N	Stage II	NA		Negative	Negative	Negative	Alive	mutant	wildtype	wildtype	wildtype	wildtype	Intermediate infiltration	2.08286	2.12622	0	0.3536	3.10537	3.39725	1.18924	1.80834	1.41681	0.301899	2.75932	6.46348	5.61279	0	1.32034	4.09686	3.39354	0.83058	3.00035	0.745065
579	TCGA-E2-A14O-01A	TCGA-E2-A14O	Stage III	NA		Positive	Positive	Equivocal	Alive	wildtype	wildtype	wildtype	wildtype	wildtype	Intermediate infiltration	3.64285	0.108368	0	0.950352	1.53088	1.25454	0.36945	0.93122	1.0559	0.295067	1.42532	5.64851	5.54651	0	0.425582	3.8655	2.24261	0.133185	1.76823	0.401122
580	TCGA-E2-A14P-01A	TCGA-E2-A14P	Stage III	NA		Negative	Negative	Positive	Alive	mutant	wildtype	wildtype	wildtype	wildtype	Intermediate infiltration	3.95859	0.893825	0.0443154	0.276736	2.89925	3.03351	1.37642	1.77994	2.05601	0.584603	2.83907	7.95057	10.0787	0	1.61637	4.18404	3.89838	0.873839	2.43032	0.856111
581	TCGA-E2-A14Q-01A	TCGA-E2-A14Q	Stage II	NA		Positive	Positive	Negative	Alive	wildtype	wildtype	wildtype	wildtype	wildtype	Intermediate infiltration	3.97691	0.609968	0	0.128517	2.63696	2.91354	0.961841	2.23372	1.57004	1.02095	2.62094	9.72077	7.68859	0.0216762	1.68438	3.84391	2.09452	0.199441	1.38714	0.604789
582	TCGA-E2-A14R-01A	TCGA-E2-A14R	Stage II	NA		Negative	Negative	Negative	Alive	mutant	wildtype	wildtype	wildtype	wildtype	Intermediate infiltration	3.31388	0.601718	0.280466	0.0430705	3.50713	3.08944	1.57329	2.5819	2.05419	0.342349	3.87664	8.00463	12.7423	0	1.64163	3.46643	4.33324	0.694403	1.88985	2.01361
583	TCGA-E2-A14T-01A	TCGA-E2-A14T	Stage II	NA		Positive	Positive	Negative	Alive	wildtype	wildtype	mutant	wildtype	wildtype	Intermediate infiltration	2.58177	0.174689	0.0290395	0.111565	1.21512	1.32093	0.491678	1.23962	0.66101	0.359938	2.02973	7.04769	7.12302	0.0160643	0.778124	3.8603	2.51976	0.19687	1.39755	0.410632
584	TCGA-E2-A14V-01A	TCGA-E2-A14V	Stage II	NA		Positive	Positive	Positive	Alive	wildtype	wildtype	wildtype	wildtype	wildtype	Intermediate infiltration	3.03389	0.217312	0	0.427593	1.58682	1.33658	0.383723	1.09111	1.00173	0.697481	1.81251	6.20071	5.66366	0.020501	0.793376	4.37434	5.15797	0.0757473	2.05052	0.305952
585	TCGA-E2-A14W-01A	TCGA-E2-A14W	Stage II	NA		Positive	Positive		Alive	wildtype	wildtype	wildtype	wildtype	wildtype	Low infiltration	2.36387	0.0554154	0.0525723	0.102154	0.511665	0.45503	0.151375	0.671286	0.3284	0.470917	0.478412	0.161625	0.244118	0	0.184671	3.79802	2.421	0	1.87416	0.230117
586	TCGA-E2-A14X-01A	TCGA-E2-A14X	Stage III	NA		Negative	Negative	Negative	Alive	mutant	wildtype	wildtype	wildtype	wildtype	High infiltration	2.58442	1.01337	0.0539812	0.161503	4.04974	3.48721	1.94369	2.42475	2.33645	0.55765	3.26818	7.80103	12.3272	0	2.22126	3.42607	3.51508	1.36388	2.30719	1.81881
587	TCGA-E2-A14Y-01A	TCGA-E2-A14Y	Stage II	NA		Positive	Positive	Equivocal	Alive	mutant	wildtype	wildtype	wildtype	wildtype	Intermediate infiltration	1.72461	3.66081	0.0545583	0.37174	0.66852	0.87527	0.389778	0.386976	1.05319	0.224481	1.78663	6.68961	8.96511	0	0.51141	3.28553	2.88624	0.207344	2.68741	1.42438
588	TCGA-E2-A14Z-01A	TCGA-E2-A14Z	Stage I	NA		Positive	Positive	Negative	Alive	mutant	wildtype	wildtype	wildtype	wildtype	Intermediate infiltration	3.84271	1.3756	0	0.818001	3.99465	4.25725	2.20791	3.16721	2.89076	1.03179	3.9832	7.28422	6.58608	0	1.701	3.55864	2.92427	1.21524	2.14774	1.7574
589	TCGA-E2-A150-01A	TCGA-E2-A150	Stage II	NA		Negative	Negative	Negative	Alive	mutant	wildtype	wildtype	wildtype	wildtype	High infiltration	3.20799	1.43045	0.130291	0.978133	2.37738	2.4813	1.48702	1.37922	1.29506	0.251019	1.8841	7.50692	5.776	0.0248156	1.13611	4.05074	3.04098	0.556325	2.60227	1.0719
590	TCGA-E2-A152-01A	TCGA-E2-A152	Stage I	NA		Positive	Negative	Positive	Alive	mutant	wildtype	wildtype	wildtype	wildtype	Intermediate infiltration	3.15418	0.730133	0	0	1.48478	1.42253	0.810606	0.988371	0.51456	0.660689	1.40495	4.18911	6.24261	0	0.520358	3.89913	2.54609	0.0766456	1.83308	0.665912
591	TCGA-E2-A153-01A	TCGA-E2-A153	Stage II	NA		Positive	Positive	Negative	Alive	wildtype	wildtype	wildtype	wildtype	wildtype	Intermediate infiltration	4.16314	0.130732	0	0.667873	0.889167	1.02835	0.539335	0.400913	1.46506	0.849373	1.32798	3.32238	2.02181	0	1.05471	3.51514	1.73236	0.0233487	1.37029	0.518641
592	TCGA-E2-A154-01A	TCGA-E2-A154	Stage I	NA		Positive	Positive	Negative	Alive	wildtype	wildtype	wildtype	wildtype	wildtype	Low infiltration	3.57395	0.0522303	0	0	0.553438	0.412432	0.35098	0.82401	0.0788205	0.236421	1.90818	4.39591	3.12397	0	0.222383	3.50374	2.21618	0.0241937	2.22395	0.291835
593	TCGA-E2-A155-01A	TCGA-E2-A155	Stage II	NA		Positive	Negative	Negative	Alive	mutant	wildtype	mutant	wildtype	wildtype	Low infiltration	1.80713	0.134698	0	0.0178254	0.858728	1.07004	0.446797	1.25117	0.880738	0.344945	1.13426	3.93935	7.18828	0	0.647886	3.68964	5.21828	0.0976101	2.02421	0.38698
594	TCGA-E2-A156-01A	TCGA-E2-A156	Stage I	NA		Positive	Positive	Negative	Alive	wildtype	wildtype	wildtype	mutant	wildtype	Low infiltration	3.87568	0.0285129	0.092493	1.0468	0.325566	0.114626	0.186699	0.0609393	0.241739	0.381835	0.433767	2.45329	1.23404	0	0.148321	5.21869	2.84146	0.0131492	1.74661	0.253616
595	TCGA-E2-A158-01A	TCGA-E2-A158	Stage II	NA		Negative	Negative	Negative	Alive	mutant	wildtype	wildtype	wildtype	wildtype	Low infiltration	0.880016	0.154145	0	0.0421615	1.24587	1.03881	0.316339	1.33718	3.76281	0.613181	0.967908	7.32984	6.33158	0	0.589175	3.67893	2.2965	0.115681	2.59782	1.57871
596	TCGA-E2-A159-01A	TCGA-E2-A159	Stage II	NA		Negative	Negative		Alive	mutant	wildtype	wildtype	wildtype	wildtype	High infiltration	3.82286	1.44375	0	0.366985	3.92511	4.02652	2.32369	3.49102	3.50759	0.608019	4.79274	10.9205	11.0034	0.19563	2.30836	4.23549	2.48946	0.313959	2.21067	1.6184
597	TCGA-E2-A15A-01A	TCGA-E2-A15A	Stage III	NA		Positive	Positive	Negative	Alive	wildtype	wildtype	wildtype	wildtype	wildtype	Intermediate infiltration	2.60536	0.63457	0.0728687	0.121405	2.83601	2.9074	1.42121	2.55533	1.83558	0.681197	3.09256	8.22967	9.73894	0.0204343	1.57549	4.13873	1.94542	0.211147	1.89683	1.00229
598	TCGA-E2-A15C-01A	TCGA-E2-A15C	Stage I	NA		Positive	Positive	Equivocal	Alive	wildtype	wildtype	wildtype	wildtype	wildtype	Intermediate infiltration	3.54001	0.715789	0	0.254545	2.21682	2.1746	0.956544	1.91726	1.59296	0.768738	2.32393	7.59248	10.2847	0.0507887	1.41282	3.65559	2.6971	0.845013	1.47516	0.78505
599	TCGA-E2-A15D-01A	TCGA-E2-A15D	Stage II	NA		Positive	Positive	Equivocal	Alive	wildtype	wildtype	mutant	wildtype	wildtype	Intermediate infiltration	3.68429	0.544415	0.0408111	0.0573036	2.19649	2.54687	1.23347	2.12145	1.97625	0.631411	3.2979	7.58918	7.73047	0.066815	1.04787	3.67206	2.53375	0.436294	1.33984	0.847972
600	TCGA-E2-A15E-01A	TCGA-E2-A15E	Stage II	NA		Positive	Positive		Alive	mutant	wildtype	wildtype	wildtype	wildtype	Low infiltration	4.45049	0.31694	0	0.517256	1.09133	1.24229	0.359419	1.17014	1.06643	0.825797	1.00793	7.34341	5.43165	0	0.622798	3.44413	2.35782	0.126048	1.85242	0.409055
601	TCGA-E2-A15F-01A	TCGA-E2-A15F	Stage I	NA		Positive	Positive	Negative	Alive	NA	NA	NA	NA	NA	Intermediate infiltration	2.53574	0.393806	0.673481	0.135983	1.35672	1.80677	0.889015	1.08616	1.1721	0.66869	1.73003	8.20096	6.83414	0	0.959241	3.392	2.22226	0.737968	1.71601	0.6673
602	TCGA-E2-A15H-01A	TCGA-E2-A15H	Stage II	NA		Positive	Positive	Equivocal	Alive	wildtype	wildtype	mutant	wildtype	wildtype	Low infiltration	3.83883	0.303063	0	0.136645	1.47132	1.58982	0.626021	1.34885	1.08626	0.385114	1.24873	10.8245	8.37186	0	0.770572	3.4067	1.63399	0.0866553	2.15814	0.561984
603	TCGA-E2-A15I-01A	TCGA-E2-A15I	Stage II	NA		Positive	Positive	Equivocal	Alive	wildtype	wildtype	wildtype	wildtype	wildtype	Intermediate infiltration	3.3302	1.15511	0	0.12827	3.09309	3.25036	1.72578	2.88495	1.56476	0.747226	4.03725	8.08282	6.22165	0.0696248	1.84066	4.0994	2.56618	0.806601	1.46763	1.42239
604	TCGA-E2-A15J-01A	TCGA-E2-A15J	Stage I	NA		Positive	Positive	Equivocal	Alive	wildtype	wildtype	mutant	wildtype	wildtype	Low infiltration	5.47686	0.0354505	0.0391478	0.0222444	0.524276	0.337292	0.406255	0.27573	0.57782	0.22148	0.645845	1.02837	0.770632	0	0.25239	4.02701	2.52309	0.0432467	1.8461	0.362618
605	TCGA-E2-A15K-01A	TCGA-E2-A15K	Stage II	NA		Positive	Positive	Equivocal	Alive	wildtype	wildtype	wildtype	wildtype	wildtype	Intermediate infiltration	4.95024	1.18226	0.0475148	0.757336	3.84367	3.85177	1.97002	3.07539	2.89645	1.21619	3.33494	10.2708	9.21559	0.0522464	2.014	3.97927	2.52928	1.41766	1.62339	1.54384
606	TCGA-E2-A15O-01A	TCGA-E2-A15O	Stage I	NA		Positive	Positive	Equivocal	Alive	wildtype	wildtype	wildtype	wildtype	wildtype	Intermediate infiltration	4.43781	0.413333	0.0503272	0.566843	2.03535	2.06264	0.960011	1.82561	0.688208	0.937841	1.10559	5.83952	5.66401	0.027932	0.914822	2.75709	2.5641	0.299511	2.09406	0.730269
607	TCGA-E2-A15P-01A	TCGA-E2-A15P	Stage I	NA		Positive	Positive	Negative	Alive	wildtype	wildtype	wildtype	wildtype	wildtype	Low infiltration	2.62703	0.430359	0.0310472	0.0436534	1.40578	1.57473	0.713518	1.36568	1.41313	0.625736	1.77402	9.75666	8.03522	0	0.616944	3.67726	2.19543	0.160042	1.79241	0.531402
608	TCGA-E2-A15R-01A	TCGA-E2-A15R	Stage II	NA		Positive	Positive	Equivocal	Alive	wildtype	wildtype	wildtype	wildtype	wildtype	Low infiltration	1.44922	0.0909477	0.0280348	0.0316333	0.378624	0.253352	0.25462	1.65155	0.274396	0.311292	0.377242	5.94485	4.14316	0.0906309	0.347961	4.10972	2.31163	0.0348092	1.91811	0.262256
609	TCGA-E2-A15S-01A	TCGA-E2-A15S	Stage II	NA		Positive	Negative	Equivocal	Alive	wildtype	wildtype	wildtype	wildtype	wildtype	Low infiltration	4.19797	0.10007	0	0.0365184	0.95597	0.898686	0.21982	1.23445	0.600038	0.300159	1.02629	7.12673	4.48011	0.0356124	0.785431	3.80202	2.56307	0.022459	2.02171	0.270545
610	TCGA-E2-A15T-01A	TCGA-E2-A15T	Stage II	NA		Positive	Positive	Equivocal	Alive	wildtype	wildtype	wildtype	wildtype	wildtype	Intermediate infiltration	3.10126	0.12856	0.07399	0.123242	1.01635	0.899462	0.469176	1.34415	0.137079	0.259465	0.917319	8.24967	6.0339	0	0.600606	3.67012	2.67071	0.241142	1.82689	0.375695
611	TCGA-E2-A1AZ-01A	TCGA-E2-A1AZ	Stage II	NA		Negative	Negative	Indeterminate	Alive	wildtype	wildtype	wildtype	wildtype	wildtype	High infiltration	2.62753	1.42787	0.0869656	0.296475	3.49756	3.71072	1.78184	2.77834	2.76529	0.563849	3.5931	8.55463	8.1263	0.0485389	1.65958	3.17124	2.86395	1.22675	3.01179	1.91707
612	TCGA-E2-A1B0-01A	TCGA-E2-A1B0	Stage III	NA		Negative	Negative	Positive	Alive	mutant	wildtype	wildtype	wildtype	wildtype	Intermediate infiltration	2.04663	0.427576	0.0206827	0.145398	2.59512	2.43865	0.84616	2.30589	1.68832	0.282447	2.75823	8.37581	9.59823	0	1.42038	3.53596	3.06753	0.335226	2.72083	0.733695
613	TCGA-E2-A1B1-01A	TCGA-E2-A1B1	Stage II	NA		Positive	Positive	Equivocal	Alive	mutant	wildtype	wildtype	wildtype	wildtype	High infiltration	3.20486	1.36715	0.172151	0.259276	3.82932	3.46442	1.75503	2.48582	1.52993	0.601572	3.77321	9.19601	8.16422	0.0372735	3.06423	3.95177	2.38041	0.666409	1.69612	1.51478
614	TCGA-E2-A1B4-01A	TCGA-E2-A1B4	Stage III	NA		Positive	Positive	Negative	Alive	wildtype	wildtype	wildtype	wildtype	wildtype	Low infiltration	4.62502	0.150422	0	0.239961	1.38127	1.37106	0.536071	0.521543	0.816275	0.802803	1.10819	7.03177	5.45601	0	0.261489	4.31445	2.43009	0.0305282	1.10046	0.404929
615	TCGA-E2-A1B6-01A	TCGA-E2-A1B6	Stage II	NA		Negative	Negative	Equivocal	Alive	mutant	wildtype	wildtype	wildtype	wildtype	High infiltration	4.7868	3.26301	0.0260401	1.14333	6.61635	6.83168	3.84611	4.08935	4.96386	2.04196	5.46879	10.0094	10.9956	0.124687	3.27871	3.97106	2.91021	4.40168	2.59761	3.57953
616	TCGA-E2-A1BC-01A	TCGA-E2-A1BC	Stage I	NA		Positive	Positive	Negative	Alive	wildtype	wildtype	wildtype	mutant	wildtype	Low infiltration	1.59965	0.268591	0	1.64906	1.26343	1.23	0.592111	1.06713	0.901705	0.328259	1.50628	6.7804	6.31037	0	0.58705	4.86009	2.04374	0.158616	1.8386	0.412356
617	TCGA-E2-A1BD-01A	TCGA-E2-A1BD	Stage II	NA		Positive	Positive	Equivocal	Alive	wildtype	wildtype	wildtype	wildtype	wildtype	Low infiltration	4.36679	0.30796	0.0568899	0.568328	1.21411	1.36166	0.571014	1.42258	0.735412	0.781998	1.91963	6.08655	5.43218	0	0.609949	3.77313	2.07586	0.0780901	1.58355	0.364309
618	TCGA-E2-A1IE-01A	TCGA-E2-A1IE	Stage II	NA		Positive	Positive	Equivocal	Alive	wildtype	wildtype	wildtype	wildtype	wildtype	Low infiltration	1.92755	0.120447	0.0583322	0.0737419	0.609633	0.82619	0.288524	0.944286	0.519441	0.430397	1.00788	6.29276	4.88476	0	0.574546	4.51645	2.95097	0.0365755	1.85419	0.236436
619	TCGA-E2-A1IF-01A	TCGA-E2-A1IF	Stage I	NA		Positive	Positive	Negative	Alive	wildtype	wildtype	wildtype	wildtype	wildtype	Intermediate infiltration	4.5509	0.603017	0	0.266995	2.66099	2.82729	0.889097	1.30052	1.76698	0.914812	1.97919	9.84654	8.4117	0	1.40627	3.86616	2.0787	0.352725	1.50194	0.686692
620	TCGA-E2-A1IG-01A	TCGA-E2-A1IG	Stage II	NA		Positive	Positive	Negative	Alive	wildtype	wildtype	wildtype	mutant	wildtype	Low infiltration	3.63577	0.287012	0.0441419	0.222475	1.16822	1.38068	0.480427	1.13722	1.08644	0.82826	1.51181	6.68914	4.6533	0	0.74264	3.74504	2.40065	0.0245835	1.31627	0.583422
621	TCGA-E2-A1II-01A	TCGA-E2-A1II	Stage I	NA		Negative	Positive	Negative	Alive	mutant	wildtype	wildtype	wildtype	wildtype	High infiltration	3.70852	1.56569	0.296484	1.64454	5.40223	4.92765	3.03877	4.95493	4.50869	0.905516	5.39965	11.37	10.615	0.0707413	2.75399	3.94457	2.93787	7.27059	2.90964	2.47755
622	TCGA-E2-A1IK-01A	TCGA-E2-A1IK	Stage II	NA		Positive	Positive	Negative	Alive	wildtype	wildtype	wildtype	wildtype	wildtype	Intermediate infiltration	5.44312	2.33268	0	0.73724	3.31807	3.05795	1.26514	2.41452	1.97702	0.718839	3.27181	10.8302	9.26777	0	1.74848	3.57888	2.25388	0.676891	1.5265	0.991889
623	TCGA-E2-A1IN-01A	TCGA-E2-A1IN	Stage I	NA		Positive	Positive	Negative	Alive	mutant	wildtype	wildtype	wildtype	wildtype	Low infiltration	3.28813	0.189206	0	0.0945937	1.31654	1.04061	0.572133	0.296305	0.953401	0.445541	0.744352	5.3971	5.06805	0	0.20828	3.70762	2.61312	0.0354599	1.81423	0.468157
624	TCGA-E2-A1IO-01A	TCGA-E2-A1IO	Stage I	NA		Positive	Positive	Equivocal	Alive	mutant	wildtype	wildtype	wildtype	wildtype	Intermediate infiltration	4.08174	1.17223	0	0.791593	3.21463	3.45064	1.93141	2.78615	1.90458	0.98544	3.428	10.1675	9.17668	0.0229203	1.72528	3.70819	2.57599	0.504074	1.78069	1.25465
625	TCGA-E2-A1IU-01A	TCGA-E2-A1IU	Stage I	NA		Positive	Positive	Negative	Alive	wildtype	wildtype	wildtype	wildtype	wildtype	Intermediate infiltration	4.34963	0.511075	0.0506064	0.312663	2.12663	2.00615	0.809017	1.84552	1.36385	0.407892	2.63796	8.79611	9.41853	0	0.962525	4.79163	2.53174	0.843845	1.50228	0.809547
626	TCGA-E2-A1L6-01A	TCGA-E2-A1L6	Stage II	NA		Positive	Positive	Negative	Alive	wildtype	wildtype	wildtype	wildtype	wildtype	Low infiltration	3.93975	0.389761	0	0.325041	1.85054	1.76771	0.76641	1.50832	0.377754	0.548543	2.10462	6.97788	5.36728	0	1.17924	4.14405	2.43038	0.294238	1.73607	0.682866
627	TCGA-E2-A1L7-01A	TCGA-E2-A1L7	Stage III	NA		Negative	Negative	Negative	Alive	mutant	wildtype	wildtype	wildtype	wildtype	Intermediate infiltration	3.91753	1.48039	0.109584	1.51098	3.75724	3.94778	2.08888	3.63937	2.37823	0.699368	4.30265	8.75739	9.056	0.0310136	1.70421	3.90331	2.57235	0.483702	2.35442	1.44257
628	TCGA-E2-A1L9-01A	TCGA-E2-A1L9	Stage II	NA		Positive	Positive	Negative	Alive	wildtype	wildtype	wildtype	wildtype	wildtype	Intermediate infiltration	3.04079	0.388029	0.0596512	0.17017	1.84095	1.78359	0.631778	1.46851	0.607259	0.520706	2.25934	5.33333	5.4397	0.0166725	0.937126	3.86375	2.45231	0.0976791	1.51759	0.845168
629	TCGA-E2-A1LA-01A	TCGA-E2-A1LA	Stage II	NA		Positive	Positive	Equivocal	Alive	wildtype	wildtype	wildtype	wildtype	wildtype	Intermediate infiltration	4.85437	0.857277	0.0486494	3.02315	4.23859	3.86929	1.90953	3.66286	3.10936	1.19164	4.56746	10.4944	12.2816	0.0795119	1.74659	4.74251	1.73909	1.04097	1.97341	1.2687
630	TCGA-E2-A1LB-01A	TCGA-E2-A1LB	Stage II	NA		Negative	Negative	Positive	Alive	wildtype	wildtype	wildtype	wildtype	wildtype	Low infiltration	4.90311	0.320891	0.0914628	0	1.24875	1.10515	0.646884	0.4962	0.306461	0.385511	0.866685	9.59299	8.00195	0.0257681	0.655634	3.87963	2.56487	0.0194545	1.99705	0.589718
631	TCGA-E2-A1LE-01A	TCGA-E2-A1LE	Stage III	NA		Negative	Negative	Positive	Dead	NA	NA	NA	NA	NA	Intermediate infiltration	4.15487	1.66557	0	0.085803	3.87261	4.01217	2.06712	3.63589	2.97318	0.831958	3.68974	5.06136	6.43616	0.0244166	1.5552	3.59266	1.82941	0.548822	1.72079	1.1593
632	TCGA-E2-A1LH-01A	TCGA-E2-A1LH	Stage I	NA		Negative	Negative	Negative	Alive	mutant	wildtype	wildtype	wildtype	wildtype	Intermediate infiltration	4.08269	1.17778	0.208593	0.568817	4.71216	4.52679	3.09908	3.76946	3.9172	1.07052	5.04449	11.9822	13.1536	0.0406198	2.27416	2.68787	3.89661	1.77856	1.65999	3.75919
633	TCGA-E2-A1LI-01A	TCGA-E2-A1LI	Stage II	NA		Negative	Negative	Equivocal	Alive	wildtype	wildtype	wildtype	wildtype	wildtype	Intermediate infiltration	3.35336	0.524041	0.0322591	1.35881	2.81508	2.69992	1.57612	1.39608	0.382618	0.32653	2.49999	7.29486	10.6029	0	1.16272	3.68291	3.46312	1.29147	2.47303	2.79819
634	TCGA-E2-A1LK-01A	TCGA-E2-A1LK	Stage III	NA		Negative	Negative	Equivocal	Dead	mutant	wildtype	wildtype	wildtype	wildtype	Low infiltration	2.33107	2.66422	0.12705	1.3635	0.435077	0.6197	1.70053	1.50443	0.916633	0.385583	0.481551	3.07886	5.8936	0	0.0792325	3.02018	2.86817	1.15606	2.55118	1.25206
635	TCGA-E2-A1LL-01A	TCGA-E2-A1LL	Stage III	NA		Negative	Negative	Negative	Alive	wildtype	wildtype	wildtype	wildtype	wildtype	Intermediate infiltration	1.48833	1.67035	0	1.25774	1.15967	0.98019	0.181241	0.202739	0.351029	0.461064	0.898567	6.05797	6.82516	0	0.270879	3.71007	2.34653	0.128488	2.40963	1.31553
636	TCGA-E2-A1LS-01A	TCGA-E2-A1LS	Stage I	NA		Negative	Negative	Negative	Alive	mutant	wildtype	wildtype	wildtype	wildtype	Low infiltration	0.612154	1.26708	0	0.10502	0.762939	1.01574	0.213358	0.782902	0.389225	0.197375	0.599325	4.50452	3.80038	0	0.59145	3.18196	1.74116	0.08016	1.83017	0.234341
637	TCGA-E2-A56Z-01A	TCGA-E2-A56Z	Stage II	NA	YES	Positive	Positive	Equivocal	Alive	wildtype	wildtype	mutant	wildtype	wildtype	Low infiltration	4.40976	0.254069	0.0496322	0.028246	2.37041	1.83373	0.663816	1.23698	1.56793	1.13358	2.20654	4.68729	3.67094	0	0.34697	4.07361	2.32009	0.164791	1.52397	0.436075
638	TCGA-E2-A570-01A	TCGA-E2-A570	Stage I	NA	NO	Positive	Positive	Equivocal	Alive	wildtype	wildtype	mutant	wildtype	wildtype	Low infiltration	4.54171	0.152327	0.108047	0.0313458	1.27046	1.43714	0.659505	1.07624	0.656101	1.11418	1.67294	5.10133	5.49837	0	0.710079	3.82169	2.48794	0.0607623	1.79095	0.464867
639	TCGA-E2-A572-01A	TCGA-E2-A572	Stage III	8	YES	Positive	Positive	Equivocal	Alive	wildtype	wildtype	wildtype	wildtype	wildtype	Low infiltration	5.92818	0.0450799	0	0.0422768	1.15708	0.369849	0.339168	0.738919	0.269596	1.15001	0.982645	8.34023	6.82401	0	0.426925	4.26234	1.58328	0.0882664	1.73953	0.286681
640	TCGA-E2-A573-01A	TCGA-E2-A573	Stage I	NA	YES	Negative	Negative	Equivocal	Alive	mutant	wildtype	wildtype	wildtype	wildtype	High infiltration	4.51787	1.41363	0.0945462	1.14713	4.11391	3.91228	2.36897	2.86356	3.4679	0.990007	4.27044	10.953	11.5808	0.103796	1.9966	4.16248	3.16816	1.61598	1.80786	1.69493
641	TCGA-E2-A574-01A	TCGA-E2-A574	Stage II	NA	YES	Negative	Negative	Equivocal	Alive	mutant	wildtype	wildtype	wildtype	wildtype	Low infiltration	3.80623	0.0114525	0	0.48361	0.153562	0.0722596	2.42897	0.761135	1.11462	0.371047	0.218339	4.66438	3.2977	0	0.0206428	2.71211	2.69685	1.52685	2.41304	0.585755
642	TCGA-E2-A9RU-01A	TCGA-E2-A9RU	Stage III	NA	YES	Positive	Negative	Equivocal	Alive	mutant	wildtype	wildtype	mutant	wildtype	Intermediate infiltration	3.99666	0.101291	0	0.108194	1.63622	0.835445	0.400139	1.30295	0.866292	0.795817	0.912654	4.91001	5.75971	0	0.225392	3.5359	6.46758	0.0974819	1.52776	0.341177
643	TCGA-E9-A1N6-01A	TCGA-E9-A1N6	Stage II	0		Positive	Positive	Positive	Alive	NA	NA	NA	NA	NA	Intermediate infiltration	1.00104	0.206871	0	0.354954	1.16107	1.12571	0.565738	0.837705	0.52336	0.379417	1.55514	3.56038	4.11642	0	0.230261	3.89911	2.26722	0.0140056	1.83409	0.514398
644	TCGA-E9-A1N8-01A	TCGA-E9-A1N8	Stage II	0		Negative		Negative	Alive	mutant	wildtype	wildtype	wildtype	wildtype	Low infiltration	1.55802	0.0994331	0.105329	0.187829	0.864334	0.942831	0.545044	1.12322	0.905969	0.655394	0.984047	4.72921	3.67925	0	0.319297	3.31255	3.32365	1.24614	2.85812	1.47008
645	TCGA-E9-A1ND-01A	TCGA-E9-A1ND	Stage II	0		Negative	Negative	Positive	Alive	mutant	wildtype	wildtype	wildtype	wildtype	High infiltration	5.24425	2.05647	0.153543	0.172321	4.12393	3.95135	2.17109	3.59017	3.57518	0.928442	4.6219	11.3585	9.45717	0	1.7796	3.57793	2.16959	0.446093	2.38487	1.5153
646	TCGA-E9-A1NE-01A	TCGA-E9-A1NE	Stage II	0		Positive	Positive	Negative	Alive	wildtype	wildtype	wildtype	wildtype	wildtype	High infiltration	3.4753	2.20803	0.384974	0.511708	4.83046	4.95688	2.83562	4.88083	3.68698	0.825784	5.41781	10.0062	8.97121	0.100549	3.13408	3.78277	2.25354	1.58489	1.90493	2.38133
647	TCGA-E9-A1NG-01A	TCGA-E9-A1NG	Stage II	0		Positive	Positive	Negative	Alive	wildtype	wildtype	wildtype	wildtype	wildtype	Intermediate infiltration	3.25179	0.235793	0.122873	2.50664	1.884	1.88643	0.66468	0.848127	1.33961	0.806486	2.25773	5.84605	4.48157	0	0.911808	3.71656	2.44544	0.0692555	1.53695	0.874668
648	TCGA-E9-A1NH-01A	TCGA-E9-A1NH	Stage II	0		Positive	Positive	Negative	Alive	wildtype	wildtype	mutant	wildtype	wildtype	Low infiltration	3.72392	0.360344	0	3.30891	1.9086	1.86442	1.10196	1.67701	1.34971	0.52838	2.24472	7.31272	7.29044	0	0.788125	4.73357	2.43934	0.170349	1.76968	0.79265
649	TCGA-E9-A1QZ-01A	TCGA-E9-A1QZ	Stage II	NA					Alive	wildtype	wildtype	wildtype	wildtype	wildtype	Intermediate infiltration	2.58468	1.81431	0.0693672	0.369778	4.62817	4.74316	2.57952	3.46023	2.43801	0.931124	4.50194	9.17295	8.70953	0.0386123	2.92125	4.54767	2.23853	1.7145	1.65616	1.98728
650	TCGA-E9-A1R0-01A	TCGA-E9-A1R0	Stage II	NA					Alive	wildtype	wildtype	wildtype	wildtype	wildtype	Intermediate infiltration	3.94188	0.77579	0.0656363	0.203122	2.97029	3.17739	1.25828	2.14398	2.21126	0.84313	3.01325	10.2657	9.61732	0.0365146	2.15816	3.44402	2.09576	0.926862	1.51888	0.929705
651	TCGA-E9-A1R2-01A	TCGA-E9-A1R2	Stage III	NA		Positive	Negative	Equivocal	Alive	wildtype	wildtype	wildtype	wildtype	wildtype	Intermediate infiltration	2.31134	0.633496	0.104893	0.103734	2.67411	2.70267	1.25249	2.46012	2.02774	0.695674	2.84147	7.04731	5.64403	0	1.30132	3.63794	2.25901	0.437844	2.02936	0.991291
652	TCGA-E9-A1R3-01A	TCGA-E9-A1R3	Stage III	NA					Alive	wildtype	wildtype	wildtype	wildtype	wildtype	Intermediate infiltration	3.90943	0.424525	0.158213	2.80994	2.09157	1.96019	0.854454	0.603351	0.590339	0.462276	1.10518	5.82367	6.24524	0.0601196	0.820549	4.43479	2.29485	0.332413	1.74558	0.80946
653	TCGA-E9-A1R4-01A	TCGA-E9-A1R4	Stage I	NA					Alive	wildtype	wildtype	wildtype	wildtype	wildtype	High infiltration	3.94654	1.01947	0.0467297	0.927464	3.45757	3.42461	2.30881	2.40921	2.59579	0.843467	3.18393	7.70385	6.85639	0.0513844	1.29491	3.84478	2.33916	0.590074	1.37508	1.55649
654	TCGA-E9-A1R5-01A	TCGA-E9-A1R5	Stage I	NA					Alive	wildtype	wildtype	wildtype	wildtype	wildtype	Low infiltration	3.28561	0.142951	0	0.552902	1.07101	1.01601	0.412569	0.70595	0.553329	0.341362	1.1857	4.17532	5.24429	0	0.58929	4.26082	3.23304	0.0720277	1.77059	0.324949
655	TCGA-E9-A1R6-01A	TCGA-E9-A1R6	Stage II	NA					Alive	wildtype	wildtype	wildtype	wildtype	wildtype	Low infiltration	3.64591	0.0860868	0.0429476	0.0364728	0.823922	0.862093	0.634536	0.6607	0.8901	0.800475	0.84829	4.9339	4.76788	0	0.260218	3.42723	2.09996	0.0763136	1.86933	0.536142
656	TCGA-E9-A1R7-01A	TCGA-E9-A1R7	Stage II	NA					Alive	wildtype	wildtype	mutant	wildtype	wildtype	Low infiltration	0.980714	0.141735	0	0.0109025	0.969692	0.788078	0.3012	1.03874	0.473497	0.0707736	1.63162	7.9998	6.65938	0	0.777134	4.36674	2.97092	0.0422407	1.86268	0.382535
657	TCGA-E9-A1RA-01A	TCGA-E9-A1RA	Stage I	NA					Alive	wildtype	wildtype	mutant	wildtype	wildtype	Intermediate infiltration	4.69818	0.46766	0	0.702279	2.59925	2.51091	1.22562	1.53318	1.63199	0.782517	2.69645	6.16868	6.35531	0	1.29052	3.3737	1.90823	0.657741	2.48354	0.858754
658	TCGA-E9-A1RB-01A	TCGA-E9-A1RB	Stage II	0					Alive	mutant	wildtype	wildtype	wildtype	wildtype	Low infiltration	2.87327	0.217478	0.0285533	1.36781	1.50296	1.26435	0.371779	0.703512	0.725931	0.306846	1.49231	4.9246	4.57727	0.0157941	0.408047	3.30092	1.91002	0.0509322	2.8092	0.476001
659	TCGA-E9-A1RD-01A	TCGA-E9-A1RD	Stage II	NA					Alive	wildtype	wildtype	wildtype	wildtype	wildtype	Low infiltration	3.04585	0.185734	0	1.71713	1.11218	1.1508	0.394995	0.74122	1.19169	0.463845	1.553	4.90558	6.52294	0	0.316865	4.30624	2.9103	0.00824239	1.64702	0.653382
660	TCGA-E9-A1RE-01A	TCGA-E9-A1RE	Stage III	NA					Alive	wildtype	wildtype	wildtype	wildtype	wildtype	Intermediate infiltration	4.97249	0.322612	0.0331613	0.0374093	1.4031	1.70072	0.680776	1.40268	1.2782	0.372991	1.49409	6.9382	7.39301	0	0.784485	3.97512	2.65963	0.120107	2.33552	0.565166
661	TCGA-E9-A1RF-01A	TCGA-E9-A1RF	Stage III	NA					Alive	wildtype	wildtype	mutant	wildtype	wildtype	Intermediate infiltration	2.5004	0.78365	0	0.744986	3.49507	3.4279	1.59574	2.89432	2.30874	0.879521	4.16997	6.74695	8.13401	0.0190795	1.40089	3.44033	5.10825	0.322761	1.70206	1.05677
662	TCGA-E9-A1RG-01A	TCGA-E9-A1RG	Stage III	NA					Alive	wildtype	wildtype	wildtype	wildtype	wildtype	Intermediate infiltration	3.74797	0.216258	0	1.80343	2.39863	1.9228	1.20115	1.10597	1.40031	0.977751	2.25528	9.22739	7.22797	0	1.11445	3.2901	1.35082	0.359315	2.34393	0.695793
663	TCGA-E9-A1RH-01A	TCGA-E9-A1RH	Stage II	NA					Alive	mutant	wildtype	wildtype	wildtype	wildtype	Intermediate infiltration	3.28566	1.19699	0	1.1626	0.691093	0.636355	0.230674	0.39827	0.567869	0.379492	0.51168	6.09152	8.56438	0.0181271	0.153991	5.8154	2.50428	0.0406474	2.60338	0.123595
664	TCGA-E9-A226-01A	TCGA-E9-A226	Stage III	NA					Alive	mutant	wildtype	wildtype	wildtype	wildtype	Low infiltration	1.74168	0.165001	0	0.150049	0.678587	1.21852	0.668487	0.2937	0.168769	0.127309	0.925554	6.22353	5.03571	0	0.47021	5.41886	2.47641	0.0648798	2.03419	0.272027
665	TCGA-E9-A227-01A	TCGA-E9-A227	Stage II	NA		Positive	Positive	Negative	Alive	wildtype	wildtype	wildtype	wildtype	wildtype	Intermediate infiltration	6.09085	3.23081	0.16245	1.01195	3.78397	3.75107	1.62494	2.88213	2.93536	0.580958	4.12888	7.66852	6.86409	0.0188152	2.29227	3.70564	2.32143	0.614203	1.46218	1.13029
666	TCGA-E9-A228-01A	TCGA-E9-A228	Stage II	NA					Alive	wildtype	wildtype	wildtype	wildtype	wildtype	Low infiltration	2.71265	0.176127	0	0.0536926	0.637914	0.748462	0.686314	1.63375	0.540657	0.609691	0.737036	1.97902	2.06786	0	0.561387	3.80528	1.52736	0.0611791	1.77547	0.499393
667	TCGA-E9-A229-01A	TCGA-E9-A229	Stage I	NA					Alive	wildtype	wildtype	wildtype	wildtype	wildtype	Intermediate infiltration	3.04164	0.584576	0.0310201	0.594082	2.47062	2.46221	1.08021	1.58007	1.40011	0.612546	2.54137	9.10177	8.2576	0.0341284	0.937527	3.59509	2.21364	0.120565	1.73535	1.1246
668	TCGA-E9-A22A-01A	TCGA-E9-A22A	Stage II	0		Positive	Negative	Negative	Alive	wildtype	wildtype	wildtype	wildtype	wildtype	High infiltration	3.21044	0.859692	0.138349	1.18492	3.71105	3.81655	1.59553	3.03695	2.14325	0.913392	4.30019	9.12922	8.5275	0.0316351	1.81147	3.74189	1.74287	0.155911	1.7236	1.06573
669	TCGA-E9-A22D-01A	TCGA-E9-A22D	Stage II	0		Positive	Positive	Positive	Alive	wildtype	wildtype	mutant	wildtype	wildtype	High infiltration	5.53605	1.92513	0.165529	0.714566	5.86076	5.54237	3.21209	5.45981	5.11591	1.51965	6.29811	8.52094	10.8525	0.062999	2.36469	4.2023	2.26739	1.31167	2.0172	2.55018
670	TCGA-E9-A22E-01A	TCGA-E9-A22E	Stage III	0		Positive	Positive	Positive	Alive	mutant	wildtype	wildtype	wildtype	wildtype	Intermediate infiltration	3.28108	0.608296	0	0.0657627	3.17906	3.20857	1.23988	2.60503	2.3672	0.799857	3.14174	4.77993	7.23933	0.0551561	1.71195	3.77646	1.88922	0.0508602	1.35409	0.747876
671	TCGA-E9-A22G-01A	TCGA-E9-A22G	Stage II	0		Negative	Negative	Positive	Alive	mutant	wildtype	wildtype	wildtype	wildtype	Intermediate infiltration	1.99974	0.363289	0.0657376	1.99603	2.15737	1.93872	0.900129	0.861103	1.24654	0.296182	1.73586	4.29293	4.34797	0	0.84076	3.62326	2.30012	3.58631	2.49571	0.772875
672	TCGA-E9-A22H-01A	TCGA-E9-A22H	Stage II	0		Positive	Positive	Positive	Alive	wildtype	wildtype	wildtype	wildtype	wildtype	Intermediate infiltration	1.84304	0.510165	0.0295501	0.0659285	2.44816	2.37489	0.741894	2.17076	1.4117	0.341281	2.83573	7.24171	6.5305	0.0954195	0.816754	4.19023	3.06193	0.246113	1.78314	0.724951
673	TCGA-E9-A243-01A	TCGA-E9-A243	Stage II	NA					Alive	mutant	wildtype	wildtype	wildtype	wildtype	High infiltration	3.07489	1.97292	0.0699823	0.213008	4.97348	4.62138	2.47936	4.30772	3.59734	0.620704	5.47682	12.2154	11.1137	0.173428	4.11417	4.12276	2.54114	1.49173	2.49883	2.34309
674	TCGA-E9-A244-01A	TCGA-E9-A244	Stage II	NA					Alive	mutant	wildtype	wildtype	wildtype	wildtype	Intermediate infiltration	0.901259	2.62797	0.0347025	0.185898	1.89335	1.94982	1.11984	1.70164	0.891571	0.319783	1.97603	8.22824	8.31427	0.0192137	0.860908	4.82723	2.74211	0.646711	1.77992	1.2788
675	TCGA-E9-A245-01A	TCGA-E9-A245	Stage II	NA					Alive	wildtype	wildtype	mutant	wildtype	wildtype	Low infiltration	4.40028	0.208558	0.129355	0.536454	0.923448	0.792628	0.457146	0.596384	0.455761	0.209264	0.995566	8.2541	6.73275	0.270985	0.673049	3.67963	2.36311	0.167656	1.42752	0.437961
676	TCGA-E9-A247-01A	TCGA-E9-A247	Stage I	NA					Alive	wildtype	wildtype	wildtype	wildtype	wildtype	Intermediate infiltration	3.77687	0.210746	0	0.189874	1.3197	1.09117	0.473849	1.93222	0.667252	1.07383	1.28971	6.53939	4.92202	0	0.696469	2.89726	2.55556	0.139685	1.90493	0.482055
677	TCGA-E9-A248-01A	TCGA-E9-A248	Stage II	NA					Alive	mutant	wildtype	wildtype	wildtype	wildtype	High infiltration	3.26043	2.14835	0.210379	0.348729	4.53456	4.59153	2.5494	3.91691	2.93037	0.652126	4.98416	9.83292	12.4783	0.21226	3.2567	4.22114	2.38594	1.7039	1.71636	2.16406
678	TCGA-E9-A249-01A	TCGA-E9-A249	Stage II	NA					Alive	wildtype	wildtype	mutant	wildtype	wildtype	Intermediate infiltration	5.26544	0.367825	0	0.117856	1.7946	1.78141	0.818524	1.33254	1.57861	0.502264	2.51919	4.13045	5.24528	0.0170021	0.700322	3.43033	2.32558	0.131271	2.08834	0.637651
679	TCGA-E9-A24A-01A	TCGA-E9-A24A	Stage II	NA					Alive	wildtype	wildtype	wildtype	wildtype	wildtype	Intermediate infiltration	2.93016	0.405518	0.0348761	0.177994	1.91069	1.73451	1.04437	1.13477	1.00806	0.315346	2.20579	3.97333	3.12302	0.0193104	0.632464	4.72473	2.35393	0.0944707	1.51442	1.12393
680	TCGA-EW-A1IY-01A	TCGA-EW-A1IY	Stage I	0		Positive	Positive	Negative	Alive	wildtype	wildtype	mutant	wildtype	wildtype	Intermediate infiltration	1.86741	2.96475	0.0314434	1.52891	3.94807	4.22352	1.70073	3.71743	2.6974	0.548849	4.87314	9.30758	8.51004	0.0849769	2.91286	4.62549	2.64843	0.664505	1.89684	1.10856
681	TCGA-EW-A1IZ-01A	TCGA-EW-A1IZ	Stage III	NA		Positive	Positive	Negative	Alive	wildtype	wildtype	wildtype	wildtype	wildtype	High infiltration	4.62626	2.106	0.10377	0.639878	5.89718	5.31309	3.19339	5.14396	4.59878	1.34244	6.45565	10.6302	12.7141	0.167628	2.31586	4.36359	2.52016	2.22705	1.55565	2.2732
682	TCGA-EW-A1J1-01A	TCGA-EW-A1J1	Stage II	0		Positive	Positive	Negative	Alive	wildtype	wildtype	wildtype	wildtype	wildtype	Intermediate infiltration	4.05093	0.559247	0	0.503378	2.65668	2.75812	1.214	2.79031	2.1124	0.396754	3.11411	6.30451	8.26544	0.0509063	1.09002	3.8424	2.16311	0.382534	1.92232	0.958453
683	TCGA-EW-A1J6-01A	TCGA-EW-A1J6	Stage I	0		Positive	Positive	Negative	Alive	wildtype	wildtype	wildtype	wildtype	wildtype	Intermediate infiltration	2.7633	0.545621	0.116786	0.0995559	2.88633	2.63793	0.796806	2.11237	1.69847	0.680021	2.84002	6.46323	6.32185	0.168412	1.0882	4.03063	1.47924	0.778317	1.79946	0.860621
684	TCGA-EW-A1OV-01A	TCGA-EW-A1OV	Stage II	1		Negative	Negative	Negative	Alive	wildtype	wildtype	wildtype	wildtype	wildtype	High infiltration	4.14605	2.12477	0.168647	0.652655	5.25123	5.25078	3.43345	4.60399	4.24957	1.12296	5.43866	10.3202	11.3371	0.184696	2.92102	3.77942	3.22998	2.63794	2.48012	2.61534
685	TCGA-EW-A1OW-01A	TCGA-EW-A1OW	Stage II	0		Negative	Negative	Negative	Alive	NA	NA	NA	NA	NA	Intermediate infiltration	1.81773	2.30527	0	1.93956	1.7613	1.84894	1.18477	1.2283	1.10909	0.286195	2.36158	8.92731	8.82069	0	0.726727	3.75951	2.90648	0.313961	2.37995	1.81507
686	TCGA-EW-A1OY-01A	TCGA-EW-A1OY	Stage II	0		Positive	Positive	Negative	Alive	mutant	wildtype	wildtype	wildtype	wildtype	Intermediate infiltration	3.87161	0.547311	0	0.247583	1.60285	1.59112	0.713034	0.941873	1.30864	0.749567	1.62825	7.8525	9.48285	0	0.6248	3.71444	2.00349	0.332061	2.74378	0.395843
687	TCGA-EW-A1OZ-01A	TCGA-EW-A1OZ	Stage II	0		Positive	Negative	Equivocal	Alive	mutant	wildtype	wildtype	wildtype	wildtype	Intermediate infiltration	4.458	0.394617	0	1.81492	2.32131	2.00278	0.741963	1.15785	0.308213	0.669793	1.1549	5.86327	6.08622	0.0194912	0.692415	3.0386	2.67031	0.184754	1.98915	0.652305
688	TCGA-EW-A1P1-01A	TCGA-EW-A1P1	Stage III	NA		Negative	Negative	Equivocal	Alive	mutant	wildtype	wildtype	wildtype	wildtype	Intermediate infiltration	3.80236	1.11221	0.10869	0.221266	3.21759	3.43586	1.63192	2.86354	2.62935	0.819671	3.59866	7.61685	6.09868	0	2.15544	3.71701	2.19689	0.41146	1.91654	0.925673
689	TCGA-EW-A1P3-01A	TCGA-EW-A1P3	Stage II	0		Positive	Positive	Negative	Alive	wildtype	wildtype	wildtype	wildtype	wildtype	Intermediate infiltration	4.00471	0.207137	0	0.0502235	1.88395	1.73276	0.781292	1.33664	1.49271	1.19899	2.18387	8.41328	7.86073	0.0963578	1.31445	3.82791	1.59662	0.251917	1.34173	0.748666
690	TCGA-EW-A1P5-01A	TCGA-EW-A1P5	Stage II	0		Positive	Positive	Negative	Alive	wildtype	wildtype	wildtype	wildtype	wildtype	Intermediate infiltration	3.45174	0.283254	0	0.21296	2.24134	2.06961	0.772986	1.31516	1.71084	0.904649	2.05283	6.23595	4.93142	0	0.455181	3.99698	2.31148	0.197996	1.76059	0.950156
691	TCGA-EW-A1P6-01A	TCGA-EW-A1P6	Stage II	0		Positive	Positive	Negative	Alive	wildtype	wildtype	wildtype	wildtype	wildtype	Intermediate infiltration	3.09682	0.235042	0.0603053	0.0172898	1.39621	1.41709	0.772575	1.65159	1.30455	0.409833	1.81382	9.76349	9.53132	0	0.793255	3.36976	2.72104	0.339857	2.09035	0.59639
692	TCGA-EW-A1P7-01A	TCGA-EW-A1P7	Stage II	0		Negative	Negative	Equivocal	Alive	wildtype	wildtype	wildtype	wildtype	wildtype	High infiltration	3.58417	2.2373	0.133528	1.37724	5.13046	5.27125	4.10517	4.1147	4.24288	1.37118	4.9695	11.7576	11.4419	0.23635	2.8423	3.91255	2.91816	3.54802	1.4463	2.94879
693	TCGA-EW-A1P8-01A	TCGA-EW-A1P8	Stage III	NA		Negative	Negative	Negative	Dead	mutant	wildtype	wildtype	wildtype	wildtype	Intermediate infiltration	2.72734	1.38311	0.0412353	3.26038	2.78921	2.27277	1.27348	1.49734	0.686258	0.514213	1.90519	7.44453	7.53962	0	0.908586	3.72818	3.18524	2.42287	2.68237	1.15797
694	TCGA-EW-A1PA-01A	TCGA-EW-A1PA	Stage II	NA		Positive	Positive	Negative	Alive	mutant	wildtype	wildtype	wildtype	wildtype	Intermediate infiltration	3.58795	0.621272	0.053509	0.045467	2.43468	2.38508	1.06008	1.84458	1.83858	0.526224	2.57998	8.96097	10.1732	0.115346	1.23846	4.07016	2.44541	0.640716	2.1048	1.10738
695	TCGA-EW-A1PB-01A	TCGA-EW-A1PB	Stage III	NA		Negative	Negative	Negative	Alive	mutant	wildtype	wildtype	wildtype	wildtype	High infiltration	5.02311	0.904477	0.756604	0.129305	4.50104	4.28493	2.27929	3.59785	3.86059	1.52364	5.39376	7.01716	6.93923	0.292798	1.15834	3.29549	2.37935	2.19785	2.47811	1.49171
696	TCGA-EW-A1PD-01A	TCGA-EW-A1PD	Stage II	NA		Positive	Positive	Equivocal	Alive	wildtype	wildtype	wildtype	wildtype	wildtype	Intermediate infiltration	3.65967	0.344159	0	0.879776	1.24716	1.14025	0.604626	0.801053	0.869464	0.341166	1.49828	4.48722	3.07867	0	0.463953	3.43268	2.33111	0.104967	1.65846	0.595205
697	TCGA-EW-A1PE-01A	TCGA-EW-A1PE	Stage II	NA		Positive	Positive	Negative	Alive	wildtype	wildtype	wildtype	mutant	wildtype	High infiltration	3.92018	0.682531	0.10436	0.079295	2.73138	2.74072	1.57423	2.58063	1.79199	0.881775	3.12646	11.999	10.0297	0.0773559	0.787315	4.25539	2.55342	0.238558	1.26766	1.28702
698	TCGA-EW-A1PF-01A	TCGA-EW-A1PF	Stage I	0		Positive	Positive	Negative	Alive	NA	NA	NA	NA	NA	Intermediate infiltration	2.87526	0.573652	0	0.552916	2.16098	2.37332	1.32985	1.61046	1.69625	0.581319	2.17006	9.15664	8.08484	0	1.15718	3.97603	2.39788	0.520896	1.6852	1.06009
699	TCGA-EW-A1PH-01A	TCGA-EW-A1PH	Stage II	0		Negative	Negative	Negative	Alive	mutant	wildtype	wildtype	wildtype	wildtype	Intermediate infiltration	2.02273	1.41267	0.038201	0.373585	1.96599	1.88228	1.44907	1.99635	1.95722	0.336088	2.41562	7.90802	8.7217	0.0211622	0.513833	3.05705	2.63154	0.387336	2.4049	1.09181
700	TCGA-EW-A2FR-01A	TCGA-EW-A2FR	Stage III	NA		Negative	Negative	Equivocal	Alive	mutant	wildtype	wildtype	wildtype	wildtype	Intermediate infiltration	3.2622	0.350701	0.0593114	0.0911177	2.29415	1.85283	1.33103	1.50545	1.36885	0.496007	2.24001	7.70675	8.10112	0.0165761	0.739135	3.60493	2.49525	0.150909	1.63792	0.937546
701	TCGA-EW-A2FS-01A	TCGA-EW-A2FS	Stage II	NA		Positive	Negative	Negative	Alive	wildtype	wildtype	wildtype	wildtype	wildtype	Intermediate infiltration	4.37974	0.666403	0.114087	1.07048	3.29421	3.17622	1.18621	2.25577	1.75321	0.927145	3.8968	9.04434	12.608	0.0639405	2.57182	4.12129	2.19986	1.00374	1.84816	0.993549
702	TCGA-EW-A3U0-01A	TCGA-EW-A3U0	Stage III	NA		Negative	Negative	Negative	Alive	NA	NA	NA	NA	NA	High infiltration	3.98753	1.73879	0.0450878	0.489018	4.8858	4.83873	3.46924	4.01094	3.78342	1.29053	4.8819	9.48386	12.2905	0.166558	2.43985	3.77728	3.93183	2.42676	1.7724	2.34793
703	TCGA-EW-A6S9-01A	TCGA-EW-A6S9	Stage II	1	NO	Positive	Positive	Positive	Alive	mutant	wildtype	wildtype	wildtype	wildtype	Low infiltration	4.33448	0.1702	0	0.114135	1.21336	0.891803	0.659228	0.751688	0.557572	1.52888	0.825425	7.74341	9.67828	0	0.162426	3.75944	5.3166	0.0570095	2.08933	0.605024
704	TCGA-EW-A6SA-01A	TCGA-EW-A6SA	Stage II	1	NO	Positive	Negative	Negative	Alive	wildtype	wildtype	mutant	wildtype	wildtype	Low infiltration	4.43316	0.0796068	0	0.0519366	0.565276	0.434233	0.184839	0.945622	0.421887	0.12669	0.532951	3.06201	3.81492	0	0.0890524	4.29744	2.45356	0.0205661	1.76151	0.244147
705	TCGA-EW-A6SB-01A	TCGA-EW-A6SB	Stage II	0	YES	Negative	Negative	Negative	Alive	mutant	wildtype	wildtype	wildtype	wildtype	High infiltration	5.11634	1.1473	0.870245	3.68612	5.87369	4.57109	2.99872	2.66262	2.83571	1.00942	4.93883	10.6564	13.9795	1.25985	2.86637	3.73961	2.54288	4.74174	2.75656	2.86173
706	TCGA-EW-A6SD-01A	TCGA-EW-A6SD	Stage II	0	YES	Negative	Negative		Alive	mutant	wildtype	wildtype	wildtype	wildtype	Intermediate infiltration	4.28308	0.751617	0.0445887	1.18128	2.94876	2.6431	1.50913	2.37231	1.9341	0.730712	2.66018	11.1891	11.0589	0.142368	0.573043	3.78359	4.25564	0.533152	2.50747	0.950628
707	TCGA-GI-A2C8-01A	TCGA-GI-A2C8	Stage III	NA		Positive	Positive	Negative	Alive	wildtype	wildtype	wildtype	wildtype	mutant	Intermediate infiltration	4.79812	0.335219	0.0341248	0.00972038	1.9907	2.00695	0.990583	1.83891	1.10151	0.3936	2.35195	6.86607	6.44223	0	0.777672	3.81593	2.57105	0.0469789	1.40266	0.893364
708	TCGA-GI-A2C9-01A	TCGA-GI-A2C9	Stage II	0		Negative	Negative	Negative	Alive	NA	NA	NA	NA	NA	Intermediate infiltration	1.8135	0.517458	0	3.85071	1.25872	1.35609	1.45418	1.03052	1.01547	0.740844	1.33129	2.45998	4.54037	0.0607227	0.511495	4.14586	2.65588	3.78611	2.35423	0.872494
709	TCGA-GM-A2D9-01A	TCGA-GM-A2D9	Stage I	0		Positive	Positive		Dead	wildtype	wildtype	wildtype	wildtype	wildtype	Low infiltration	5.08538	0.243315	0	0.350937	2.00111	2.01189	0.819079	1.1943	1.1335	1.03413	2.20878	7.30608	6.01138	0	0.845796	3.95254	2.1468	0.369757	1.22004	0.545265
710	TCGA-GM-A2DA-01A	TCGA-GM-A2DA	Stage II	0		Positive	Positive	Equivocal	Alive	wildtype	wildtype	wildtype	wildtype	wildtype	Intermediate infiltration	3.30759	1.25834	0.10014	0.165826	4.3808	4.14791	2.44232	3.6863	2.19047	1.4512	4.24729	11.1522	10.4049	0.161886	2.45842	3.70634	2.03764	0.320186	1.33425	1.46021
711	TCGA-GM-A2DB-01A	TCGA-GM-A2DB	Stage II	0		Negative	Negative	Negative	Alive	mutant	wildtype	wildtype	wildtype	wildtype	Intermediate infiltration	6.25448	1.15707	0.0702671	0.225478	3.45772	3.19302	1.23504	1.96447	2.58955	0.813845	3.08227	9.2791	9.44848	0.150486	1.71608	4.02613	2.78563	0.965302	2.79139	0.9992
712	TCGA-GM-A2DC-01A	TCGA-GM-A2DC	Stage II	0		Positive	Positive		Alive	wildtype	wildtype	wildtype	wildtype	wildtype	Low infiltration	3.74406	0.220228	0.0617961	0.168141	1.93235	1.75214	0.576652	1.79064	1.16085	0.541192	1.83966	8.7036	7.16007	0.0679167	0.460214	3.7559	1.81092	0.225837	1.46677	0.789756
713	TCGA-GM-A2DD-01A	TCGA-GM-A2DD	Stage I	0		Negative	Negative	Equivocal	Alive	mutant	wildtype	wildtype	wildtype	mutant	High infiltration	5.0936	1.96257	0	0.570324	4.85018	4.75297	2.48848	3.03419	3.33659	1.44614	4.13053	8.83306	8.11797	0.0994269	2.4249	3.77842	2.14795	1.2534	1.80805	1.58335
714	TCGA-GM-A2DF-01A	TCGA-GM-A2DF	Stage II	0		Negative	Negative	Negative	Alive	wildtype	wildtype	wildtype	wildtype	wildtype	Intermediate infiltration	3.17444	0.77161	0.143583	0.930846	3.63004	3.2896	2.31783	1.84446	2.11755	0.680083	2.90954	9.6558	13.846	0.0543882	2.44611	3.26437	2.89413	1.70588	2.46784	1.44004
715	TCGA-GM-A2DH-01A	TCGA-GM-A2DH	Stage I	1		Negative	Negative	Negative	Alive	mutant	wildtype	wildtype	wildtype	wildtype	High infiltration	3.97137	1.55916	0.0650023	1.51672	4.34931	4.24296	2.79002	3.63102	3.06153	0.983916	4.09579	7.27414	7.43244	0.0361584	2.02547	5.05189	3.20367	1.27952	2.64652	1.91478
716	TCGA-GM-A2DI-01A	TCGA-GM-A2DI	Stage I	1		Negative	Negative		Alive	mutant	wildtype	wildtype	wildtype	wildtype	High infiltration	4.17513	2.29325	0	0.556261	5.23909	5.22732	3.42913	4.67961	4.55516	1.00842	4.97667	9.87723	9.71753	0	3.62429	4.25068	2.6475	1.84727	1.79722	2.09336
717	TCGA-GM-A2DK-01A	TCGA-GM-A2DK	Stage I	0		Positive	Negative	Negative	Alive	wildtype	wildtype	wildtype	wildtype	wildtype	Intermediate infiltration	3.5315	0.364062	0.0925294	0.129009	3.0276	2.7099	0.973939	1.70991	1.35116	0.689864	3.02672	9.0878	7.44509	0	2.2726	3.96556	1.55483	0.329379	1.33847	0.472039
718	TCGA-GM-A2DL-01A	TCGA-GM-A2DL	Stage I	0		Positive	Positive	Negative	Alive	mutant	wildtype	wildtype	wildtype	wildtype	Intermediate infiltration	4.36466	0.211352	0	1.04564	1.93496	1.53022	0.940125	0.700636	0.678781	0.925953	1.58979	4.87595	4.82368	0	1.0295	3.69459	2.3975	0.170496	1.64214	0.611364
719	TCGA-GM-A2DM-01A	TCGA-GM-A2DM	Stage II	0		Positive	Positive	Negative	Alive	wildtype	wildtype	wildtype	wildtype	wildtype	Low infiltration	4.02083	0.157719	0	1.33314	1.06467	1.15459	0.494804	0.850376	1.01032	0.566951	1.67322	2.8041	2.39832	0.0469836	0.623549	4.34507	2.47633	0.104084	1.46094	0.529166
720	TCGA-GM-A2DN-01A	TCGA-GM-A2DN	Stage II	0		Positive	Positive	Negative	Alive	wildtype	wildtype	mutant	wildtype	wildtype	High infiltration	4.37522	1.47264	0.172468	2.7734	4.46068	4.33417	2.43978	3.94078	2.84998	1.12568	4.50295	9.30939	12.8716	0.1209	2.47733	3.73938	2.39408	1.52773	1.53326	1.53182
721	TCGA-GM-A3XL-01A	TCGA-GM-A3XL	Stage II	0	YES	Negative	Negative		Alive	mutant	wildtype	wildtype	wildtype	wildtype	High infiltration	4.63149	1.78061	0.1105	0.579786	4.05076	3.48562	1.65839	3.07783	3.5896	1.12143	4.52457	9.21654	10.6322	0.101733	1.34508	3.93734	3.05003	2.86502	2.14719	0.91668
722	TCGA-LD-A9QF-01A	TCGA-LD-A9QF	Stage I	NA		Negative	Negative	Positive	Alive	wildtype	wildtype	wildtype	wildtype	wildtype	High infiltration	4.45118	1.90325	0.191269	1.37942	5.02465	4.67163	3.19249	3.83237	3.54898	1.5661	4.88568	10.1367	10.4683	0.0820938	1.73049	3.44644	1.73793	1.44115	1.70424	2.20355
723	TCGA-LL-A441-01A	TCGA-LL-A441	Stage I	0	NO	Negative	Negative	Negative	Alive	NA	NA	NA	NA	NA	Intermediate infiltration	3.90621	2.26966	0.144115	1.70595	4.94518	4.96721	3.68428	3.20726	3.32965	1.46133	4.02718	10.0234	9.87927	0.120057	2.45634	3.96416	2.83335	3.61657	2.32641	3.38252
724	TCGA-LL-A442-01A	TCGA-LL-A442	Stage II	0	NO	Positive	Positive	Equivocal	Alive	NA	NA	NA	NA	NA	Low infiltration	4.37016	0.0501846	0	0.0343837	0.331686	0.366089	0.189038	0.644697	0.234444	0.224966	0.659575	1.47736	0.849056	0	0.242807	3.55609	2.21087	0.0253313	1.3274	0.627306
725	TCGA-LL-A5YM-01A	TCGA-LL-A5YM	Stage III	NA	NO	Positive	Positive	Equivocal	Alive	wildtype	wildtype	mutant	wildtype	wildtype	Low infiltration	5.11832	0.0902919	0	0.0144768	2.32328	1.44985	0.956198	0.962098	0.478713	1.04931	2.25081	8.19635	7.21341	0	0.861958	2.6466	1.91372	0.260035	1.89751	0.310366
726	TCGA-LL-A5YN-01A	TCGA-LL-A5YN	Stage II	0	NO	Positive	Positive	Equivocal	Alive	wildtype	wildtype	wildtype	wildtype	wildtype	Intermediate infiltration	5.67089	1.67366	0	1.82537	5.98978	5.42172	3.72712	3.21173	4.24806	2.30197	5.12412	10.24	9.91695	0.225989	2.50434	3.32093	2.57437	3.03969	2.57899	2.58601
727	TCGA-LL-A5YO-01A	TCGA-LL-A5YO	Stage I	0	NO	Negative	Negative	Negative	Alive	mutant	wildtype	wildtype	wildtype	wildtype	High infiltration	6.12265	2.29826	0.123554	1.01636	6.04157	5.36695	3.61549	4.32782	4.48353	1.73332	5.38017	13.2041	12.5873	0.259379	3.34446	4.27004	3.12066	2.95787	1.95952	3.01974
728	TCGA-LL-A5YP-01A	TCGA-LL-A5YP	Stage II	NA	NO	Positive	Negative	Negative	Alive	mutant	wildtype	wildtype	wildtype	wildtype	Intermediate infiltration	2.83575	0.414563	0.0508999	0.254247	2.53746	2.28676	1.34566	1.50135	1.86655	0.761028	2.56619	8.98496	9.49722	0	1.14006	3.67377	2.0985	0.370713	1.94655	0.921635
729	TCGA-LL-A6FQ-01A	TCGA-LL-A6FQ	Stage III	0	NO	Positive	Positive	Negative	Alive	wildtype	wildtype	mutant	wildtype	wildtype	Intermediate infiltration	4.3982	0.0536631	0.0446422	0.25735	1.91981	0.872484	0.578586	0.536583	0.333144	1.13937	1.65238	5.60437	4.03982	0	0.522917	3.09338	1.97106	0.0911096	1.64622	0.313205
730	TCGA-LL-A6FR-01A	TCGA-LL-A6FR	Stage II	0	NO	Negative	Positive	Equivocal	Alive	mutant	wildtype	wildtype	wildtype	wildtype	Low infiltration	3.68663	0.580057	0	0	0.41548	0.37129	1.70207	0.144055	0.414655	0.619484	0.371227	5.51808	4.78115	0	0.114172	3.72443	2.62622	0.0782144	2.57366	2.03308
731	TCGA-LL-A73Y-01A	TCGA-LL-A73Y	Stage I	0	NO	Negative	Negative	Negative	Alive	mutant	wildtype	wildtype	wildtype	wildtype	Intermediate infiltration	2.75841	2.56955	0.186433	0.64252	3.92152	3.31932	2.35389	1.68718	0.760094	0.873529	2.60814	7.02729	8.98699	0.125863	2.29691	3.72075	2.94098	0.971907	1.79602	2.13729
732	TCGA-LL-A73Z-01A	TCGA-LL-A73Z	Stage IV	NA	YES	Positive	Positive	Equivocal	Alive	wildtype	wildtype	wildtype	wildtype	mutant	Intermediate infiltration	4.72475	1.05722	0	0.127676	4.03585	3.08127	1.643	2.42822	2.00763	1.14503	3.53081	9.53139	8.14135	0.0567117	2.06003	3.59023	3.44305	1.16889	2.09719	1.29692
733	TCGA-LL-A740-01A	TCGA-LL-A740	Stage I	0	NO	Negative	Negative	Equivocal	Alive	wildtype	wildtype	wildtype	wildtype	wildtype	Intermediate infiltration	6.00778	1.10709	0.0441304	0.803816	1.88438	1.45038	0.857349	0.576115	0.647958	0.538319	1.07773	7.6092	6.41584	0.0485305	0.720416	3.65878	2.23036	0.360076	1.66688	0.914577
734	TCGA-LL-A7SZ-01A	TCGA-LL-A7SZ	Stage II	0	NO	Positive	Positive	Negative	Alive	wildtype	wildtype	wildtype	wildtype	wildtype	Intermediate infiltration	5.42451	0.865224	0.0726781	0.609138	4.81065	4.2797	2.57884	2.84527	1.63209	1.03033	3.89965	9.84266	14.2716	0.118172	2.31972	2.83473	1.7777	0.684647	2.54019	1.71942
735	TCGA-LL-A7T0-01A	TCGA-LL-A7T0	Stage II	NA	NO	Positive	Positive	Positive	Alive	wildtype	wildtype	wildtype	wildtype	wildtype	Intermediate infiltration	4.86489	0.71105	0	0.269315	3.12526	2.87673	1.72038	2.47361	1.57957	0.955106	2.74377	8.02228	10.0244	0.0300692	0.672798	3.18033	2.7656	0.374249	1.26528	0.88762
736	TCGA-LL-A8F5-01A	TCGA-LL-A8F5	Stage II	0	NO	Positive	Negative	Negative	Alive	mutant	wildtype	wildtype	wildtype	wildtype	Intermediate infiltration	2.74444	0.496181	0.376773	0.81444	3.08545	2.60738	1.32047	1.91035	1.056	1.39481	3.28827	9.71891	13.1142	0.167692	0.971473	3.84959	1.66666	0.65316	2.34076	0.981524
737	TCGA-OL-A5D6-01A	TCGA-OL-A5D6	Stage II	0	NO	Negative	Negative		Alive	mutant	wildtype	wildtype	wildtype	wildtype	Low infiltration	5.7586	0.753076	0	0.134436	1.75692	1.92596	1.01711	0.887978	0.777783	0.681838	1.777	7.93254	8.09971	0	1.0229	3.51031	2.24227	0.169057	1.65847	0.745176
738	TCGA-OL-A5D7-01A	TCGA-OL-A5D7	Stage II	0	YES	Negative	Negative		Alive	mutant	wildtype	wildtype	wildtype	wildtype	High infiltration	4.38467	0.977503	0	0.150624	4.4252	4.35625	2.57985	3.13558	2.33313	1.12652	4.16811	8.97318	9.84122	0.0606206	1.09154	2.51611	3.49069	4.64004	2.71234	1.85447
739	TCGA-OL-A5D8-01A	TCGA-OL-A5D8	Stage II	NA	YES	Positive	Positive		Alive	wildtype	wildtype	mutant	wildtype	wildtype	Low infiltration	4.17278	0.303853	0	0.231168	2.08598	2.18154	0.976729	1.41112	1.37907	0.850782	1.84924	6.81097	7.459	0.0269055	0.601304	4.30622	2.29287	0.249845	1.32693	0.706547
740	TCGA-OL-A5RU-01A	TCGA-OL-A5RU	Stage II	NA	YES	Positive	Positive		Alive	wildtype	wildtype	wildtype	wildtype	wildtype	Intermediate infiltration	4.93406	1.45006	0.0521833	0.357142	4.43975	4.12861	2.69081	3.45266	2.93963	0.969164	3.71124	12.479	11.487	0.0289704	2.42412	3.93799	2.4559	2.0856	1.44634	1.86024
741	TCGA-OL-A5RV-01A	TCGA-OL-A5RV	Stage III	NA	YES	Positive	Positive		Alive	wildtype	wildtype	wildtype	wildtype	mutant	Low infiltration	4.89412	0.416457	0	0.100248	1.79013	1.92431	0.956245	1.62899	0.859748	0.555212	1.83948	10.3332	8.46271	0	0.8024	3.72271	2.50847	0.26462	1.8472	0.872843
742	TCGA-OL-A5RW-01A	TCGA-OL-A5RW	Stage II	NA	YES	Negative	Negative		Alive	mutant	wildtype	wildtype	wildtype	wildtype	Low infiltration	6.00005	2.28569	0.0521935	0.129147	1.53683	1.26043	1.59484	0.487588	0.964616	1.27819	0.708653	7.4585	7.76364	0.0289761	0.363084	3.37535	2.93191	0.367801	2.4519	1.18037
743	TCGA-OL-A5RX-01A	TCGA-OL-A5RX	Stage I	NA	NO	Positive	Positive		Alive	wildtype	wildtype	mutant	wildtype	wildtype	Intermediate infiltration	4.56269	0.620903	0	0.14122	2.99707	2.85851	1.6077	2.19054	2.36469	1.11526	2.4233	10.853	9.37047	0.0842718	1.94788	3.85819	2.6281	0.730817	1.49576	1.0029
744	TCGA-OL-A5RY-01A	TCGA-OL-A5RY	Stage II	NA	YES	Positive	Negative		Alive	wildtype	wildtype	wildtype	wildtype	wildtype	High infiltration	4.79854	1.69175	0.0583535	1.22694	5.71213	4.65999	2.91016	3.08932	3.49538	1.26275	4.91608	11.8176	12.1364	0.125551	3.40169	3.99414	2.5895	2.32723	2.03718	2.26285
745	TCGA-OL-A5RZ-01A	TCGA-OL-A5RZ	Stage I	NA	NO	Positive	Negative		Alive	wildtype	wildtype	wildtype	wildtype	wildtype	Low infiltration	3.0526	2.06172	0	0.0308213	1.24131	0.9193	0.530467	0.664817	0.585209	0.299355	1.06245	6.68647	6.59151	0	0.52366	3.08157	2.61477	0.19248	1.66018	0.309689
746	TCGA-OL-A5S0-01A	TCGA-OL-A5S0	Stage II	NA	YES	Positive	Negative		Alive	wildtype	wildtype	wildtype	wildtype	wildtype	Intermediate infiltration	4.29874	0.747414	0	0.917781	3.40245	2.72052	1.78705	1.55955	1.56685	1.20774	2.54331	6.79641	7.20707	0.0313192	1.70696	3.68694	3.00937	1.28264	3.10598	1.20154
747	TCGA-OL-A66I-01A	TCGA-OL-A66I	Stage II	NA	YES	Negative	Negative		Alive	mutant	wildtype	wildtype	wildtype	wildtype	High infiltration	4.96488	1.88504	0.0475334	3.99959	5.89966	5.55088	3.4099	5.05857	3.74426	1.99607	5.71984	9.44533	8.45082	0.198584	2.99716	3.41566	2.52612	5.40667	2.5316	2.32171
748	TCGA-OL-A66L-01A	TCGA-OL-A66L	Stage I	NA	YES	Positive	Positive		Alive	wildtype	wildtype	wildtype	wildtype	wildtype	Intermediate infiltration	5.50169	0.574598	0	0.0807926	4.10986	3.07289	1.95004	2.22885	2.43951	1.37337	4.20499	9.78613	8.35522	0.0267539	2.73758	3.3158	1.41368	0.574162	1.91186	0.766381
749	TCGA-OL-A66O-01A	TCGA-OL-A66O	Stage II	NA	YES	Positive	Positive		Alive	wildtype	wildtype	mutant	wildtype	wildtype	Low infiltration	3.928	0.495449	0	0.0223182	1.66939	0.96617	0.358906	1.38877	0.928227	1.1449	0.8513	10.3621	8.41343	0	0.468465	3.26008	1.60711	0.233346	1.66116	0.349437
750	TCGA-OL-A66P-01A	TCGA-OL-A66P	Stage II	NA	NO	Negative	Negative		Alive	wildtype	wildtype	wildtype	wildtype	wildtype	High infiltration	5.79102	1.09638	0.128967	0.228571	5.53996	4.78297	2.82589	4.18816	4.75254	1.55833	6.19927	10.9242	14.3983	0	4.13372	3.40683	2.15104	1.02924	2.15488	2.02175
751	TCGA-OL-A6VO-01A	TCGA-OL-A6VO	Stage I	NA	YES	Negative	Negative	Negative	Alive	mutant	wildtype	wildtype	wildtype	wildtype	Intermediate infiltration	1.96276	0.271713	0.0415977	0.464738	2.34022	2.01383	1.35991	1.62188	1.08287	0.589813	2.41136	5.83846	7.015	0.023056	1.1427	3.97513	2.84529	0.48175	2.4418	3.04537
752	TCGA-OL-A6VR-01A	TCGA-OL-A6VR	Stage I	NA	NO	Positive	Positive	Negative	Alive	wildtype	wildtype	wildtype	wildtype	wildtype	Low infiltration	5.82215	0.224891	0	0.169882	1.032	1.04394	0.289715	0.739758	0.333344	0.639342	0.756492	8.04354	7.56996	0	0.664695	3.74953	1.95786	0.10028	1.72131	0.220343
753	TCGA-PL-A8LX-01A	TCGA-PL-A8LX	Stage IV	NA	NO				Alive	wildtype	wildtype	wildtype	wildtype	wildtype	Low infiltration	2.87882	0.0934718	0.0484577	0.0546284	1.00094	1.1056	0.489437	0.708736	0.358769	0.446124	1.22315	2.47625	3.96638	0	0.355365	3.38355	2.56495	0.0665874	1.52061	0.412922
754	TCGA-PL-A8LY-01A	TCGA-PL-A8LY	Stage II	NA	NO				Alive	wildtype	wildtype	wildtype	wildtype	wildtype	Intermediate infiltration	3.78741	0.798256	0	0.0174186	3.01757	2.77142	1.06032	1.89465	0.72393	1.01423	2.76153	9.26399	7.94687	0	1.60388	3.38774	2.5007	0.2728	2.1404	0.728597
755	TCGA-PL-A8LZ-01A	TCGA-PL-A8LZ	Stage III	NA	NO				Alive	mutant	wildtype	wildtype	wildtype	wildtype	High infiltration	4.05935	1.23371	0.102736	0.0444218	4.13001	3.9772	2.60025	3.22875	1.48785	1.11558	4.3316	9.642	9.63661	0.0574791	1.81544	4.27157	2.66644	1.51737	3.45795	1.54165
756	TCGA-S3-A6ZF-01A	TCGA-S3-A6ZF	Stage II	0	NO	Positive	Positive	Equivocal	Alive	wildtype	wildtype	wildtype	wildtype	wildtype	Intermediate infiltration	4.08372	0.609303	0.0396883	0.429347	2.88725	2.64886	1.38108	2.11152	1.73315	0.675893	2.95604	7.48148	7.53697	0.0219912	0.952384	4.12867	2.04437	0.757371	1.38633	1.18933
757	TCGA-S3-A6ZH-01A	TCGA-S3-A6ZH	Stage III	0	NO	Positive	Positive	Equivocal	Alive	wildtype	wildtype	wildtype	wildtype	wildtype	Intermediate infiltration	5.53903	0.333706	0	0.491983	2.28811	1.92766	0.786768	1.45351	2.00326	0.852278	1.92181	8.2709	6.88403	0.0206354	0.752314	4.10329	2.30259	0.3868	1.76698	0.672188
758	TCGA-S3-AA0Z-01A	TCGA-S3-AA0Z	Stage II	0	NO	Positive	Positive	Equivocal	Alive	mutant	wildtype	wildtype	wildtype	wildtype	Intermediate infiltration	2.03678	0.624445	0	0.970401	2.93296	2.78454	1.36511	1.93419	2.51547	0.866589	2.58508	8.798	9.01189	0.0221324	1.39492	4.28222	2.59255	1.08535	2.08932	1.14367
759	TCGA-S3-AA10-01A	TCGA-S3-AA10	Stage II	NA	NO	Negative	Negative	Negative	Alive	mutant	wildtype	wildtype	wildtype	wildtype	High infiltration	3.79562	2.34528	0.426611	0.483819	4.58233	4.35924	2.85857	3.73371	3.18478	1.0371	4.17151	10.8532	11.2603	0.0797623	1.49295	3.307	2.32641	1.95554	2.06501	2.78394
760	TCGA-S3-AA11-01A	TCGA-S3-AA11	Stage II	0	YES	Positive	Positive	Equivocal	Alive	wildtype	wildtype	wildtype	wildtype	wildtype	Low infiltration	4.51592	1.19427	0.0574194	0.064706	1.09657	0.948372	0.541896	0.667832	0.53352	0.499624	1.14399	7.32374	5.44606	0	0.431463	3.70611	2.58464	0.0633899	1.67963	0.657076
761	TCGA-S3-AA12-01A	TCGA-S3-AA12	Stage III	0	NO	Positive	Negative	Negative	Alive	wildtype	wildtype	mutant	wildtype	wildtype	Low infiltration	3.16636	0.132109	0.0619493	0.0177684	1.17515	1.21678	0.590441	1.25928	0.799412	0.419735	0.787722	4.895	7.40214	0	0.552265	4.70416	2.12528	0.034595	1.5047	0.463329
762	TCGA-S3-AA14-01A	TCGA-S3-AA14	Stage I	3	YES	Positive	Positive	Positive	Alive	wildtype	wildtype	wildtype	wildtype	wildtype	Low infiltration	4.63615	0.437261	0	0.0990624	1.83423	1.68596	0.991088	1.25107	0.843527	0.539698	1.18751	10.2546	7.74374	0	1.06863	3.68511	1.80352	0.0970706	1.6395	0.856441
763	TCGA-S3-AA15-01A	TCGA-S3-AA15	Stage II	0	NO	Negative	Negative	Negative	Alive	wildtype	wildtype	wildtype	wildtype	wildtype	High infiltration	3.46354	1.5219	0.136376	0.547967	4.40066	4.19083	2.59893	3.30845	1.72449	0.970071	4.47068	13.0709	14.4786	0.11356	2.85235	3.27825	2.56398	2.36953	2.16793	2.178
764	TCGA-S3-AA17-01A	TCGA-S3-AA17	Stage II	1	YES	Positive	Positive	Equivocal	Alive	wildtype	wildtype	wildtype	wildtype	wildtype	High infiltration	4.75118	1.46039	0.0500098	0.162916	4.72853	4.562	2.77449	3.64889	3.08864	1.04534	3.99534	8.26784	11.2985	0.133723	2.24773	3.02303	2.42162	1.80826	1.91227	2.17335
765	TCGA-UL-AAZ6-01A	TCGA-UL-AAZ6	Stage II	NA	YES	Positive	Positive	Positive	Alive	wildtype	wildtype	wildtype	wildtype	wildtype	Low infiltration	3.95946	1.00339	0.0400982	0.0563082	1.09185	0.798424	0.36876	0.522231	0.964361	0.954574	1.3916	8.6095	7.13848	0	0.29919	3.59141	1.89772	0.0551597	2.29928	0.215947
766	TCGA-UU-A93S-01A	TCGA-UU-A93S	Stage IV	NA	NO	Negative	Negative	Positive	Dead	mutant	wildtype	wildtype	wildtype	wildtype	Intermediate infiltration	5.0945	0.127028	0	0.0214758	1.41034	1.13337	0.225066	0.713785	1.60789	0.471527	2.03358	5.86471	8.12525	0	0.204092	3.1009	2.90847	0.0823507	1.94772	0.285728
767	TCGA-V7-A7HQ-01A	TCGA-V7-A7HQ	Stage III	NA	NO	Positive	Positive		Alive	wildtype	wildtype	wildtype	wildtype	wildtype	Low infiltration	5.72628	0.0782036	0	0.158303	2.2294	0.956193	0.921053	0.507323	0.86407	1.21122	1.78539	8.83817	8.91107	0	0.47104	3.23094	1.81501	0.191503	2.08275	0.333803
768	TCGA-WT-AB41-01A	TCGA-WT-AB41	Stage II	NA	NO	Positive	Positive		Alive	wildtype	wildtype	wildtype	wildtype	wildtype	Intermediate infiltration	5.6028	1.17533	0	0.796515	6.30029	4.80099	3.61346	3.21903	3.3708	1.82566	5.17969	10.047	11.4272	0	2.37069	3.99445	2.48248	2.5604	2.2784	1.59221
